# Supplementary material for: Genomic and oncogenic preference of HBV integration in hepatocellular carcinoma
Source: Nat Commun. 2016 Oct 5;7:12992. doi: 10.1038/ncomms12992 (PMC5059470; doi:10.1038/ncomms12992)
Supplement: Supplementary Data 3 — Breakpoints in Normal Samples. [file ncomms12992-s4.xlsx]

## Sheet: normal
Supplementary Data 3: Breakpoints in Normal Samples
Sample	Sample	Sample	Chr	Position	Gene Element	Gene	Left-support reads	Right-support reads	Total-support reads	Left-support Norm	Right-support NORM	Total-support Norm
077331L	77331	HUMevbXAAAHABA-26	chr14	82725215	intergenic	RP11-799P8.1(dist=635810),NONE(dist=NONE)	3	0	3	2.28191	0	2.28196
077211L	77211	HUMevbXAAATABA-39	chr2	216300149	intronic	FN1	0	5	5	0	3.44841	3.44824
077211L	77211	HUMevbXAAATABA-39	chr8	70602287	intronic	SLCO5A1	0	3	3	0	2.069	2.06894
074630L	74630	HUMevbXAAAXABA-44	chr15	38653763	intergenic	SPRED1(dist=4313),FAM98B(dist=92565)	5	0	5	3.28125	0	3.28125
074871L	74871	HUMevbXAABBABA-56	chr7	157898464	intronic	PTPRN2	0	4	4	0	2.157	2.15701
074871L	74871	HUMevbXAABBABA-56	chr7	84096087	intergenic	SEMA3A(dist=271870),AC003984.1(dist=65705)	1	3	4	0.539286	1.6177	2.15701
074871L	74871	HUMevbXAABBABA-56	chr19	44386125	promoter;downstream	ZNF404;RP11-15A1.3	5	0	5	2.695	0	2.69625
074871L	74871	HUMevbXAABBABA-56	chr1	191860071	intergenic	RP11-463J7.2(dist=1089283),RGS18(dist=267521)	7	0	7	3.77481	0	3.77476
074871L	74871	HUMevbXAABBABA-56	chr1	209180006	intergenic	PLXNA2(dist=762341),MIR205HG(dist=422162)	4	0	4	2.157	0	2.15701
074871L	74871	HUMevbXAABBABA-56	chr9	112541049	intronic	PALM2	0	6	6	0	3.23585	3.23551
074871L	74871	HUMevbXAABBABA-56	chr5	175357444	intergenic	CPLX2(dist=46421),THOC3(dist=29090)	0	6	6	0	3.2358	3.23551
074871L	74871	HUMevbXAABBABA-56	chr5	168180386	intronic	SLIT3	4	0	4	2.15705	0	2.15701
074867N	74867	HUMevbXAABDABA-58	chr20	52113262	intergenic	TSHZ2(dist=1393),RP4-724E16.2(dist=56047)	0	5	5	0	2.42067	2.42073
074867N	74867	HUMevbXAABDABA-58	chr20	37351762	promoter	SLC32A1	5	0	5	2.42069	0	2.42073
074867N	74867	HUMevbXAABDABA-58	chr20	52113349	intergenic	TSHZ2(dist=1480),RP4-724E16.2(dist=55960)	5	0	5	2.42067	0	2.42073
074867N	74867	HUMevbXAABDABA-58	chr14	101513069	ncRNA_intronic	MIR381HG	0	5	5	0	2.42071	2.42073
074867N	74867	HUMevbXAABDABA-58	chr1	53845756	intergenic	LRP8(dist=51935),SLC25A3P1(dist=58287)	0	5	5	0	2.42059	2.42073
074867N	74867	HUMevbXAABDABA-58	chr16	24530785	intergenic	CACNG3(dist=157048),RBBP6(dist=20123)	0	7	7	0	3.389	3.38902
074867N	74867	HUMevbXAABDABA-58	chr16	24530839	intergenic	CACNG3(dist=157102),RBBP6(dist=20069)	6	0	6	2.9049	0	2.90487
074867N	74867	HUMevbXAABDABA-58	chr2	133027458	intergenic	ANKRD30BL(dist=11916),GPR39(dist=146689)	0	8	8	0	3.8728	3.87317
074867N	74867	HUMevbXAABDABA-58	chr9	4234472	intronic	GLIS3	0	6	6	0	2.90486	2.90487
074774N	74774	HUMevbXAABFABA-61	chr7	77810078	intronic	MAGI2	0	14	14	0	7.10156	7.10142
074774N	74774	HUMevbXAABFABA-61	chr1	84705160	intergenic	PRKACB(dist=979),SAMD13(dist=58889)	0	4	4	0	2.02895	2.02898
074774N	74774	HUMevbXAABFABA-61	chr12	95444	intergenic	LOC100288778(dist=4181),FAM138D(dist=52502)	0	4	4	0	2.028	2.02898
076222N	76222	HUMevbXAABNABA-74	chr7	91360044	intergenic	FZD1(dist=461912),MTERF(dist=141977)	0	13	13	0	5.83521	5.83526
076222N	76222	HUMevbXAABNABA-74	chr7	91360096	intergenic	FZD1(dist=461964),MTERF(dist=141925)	13	0	13	5.83537	0	5.83526
076222N	76222	HUMevbXAABNABA-74	chr7	158066872	intronic	PTPRN2	0	5	5	0	2.24434	2.24433
076222N	76222	HUMevbXAABNABA-74	chr19	56045075	intronic	SBK2	8	0	8	3.59086	0	3.59093
076222N	76222	HUMevbXAABNABA-74	chr19	56045027	intronic	SBK2	0	8	8	0	3.59086	3.59093
076222N	76222	HUMevbXAABNABA-74	chr1	244857804	intronic	DESI2	5	0	5	2.24434	0	2.24433
076222N	76222	HUMevbXAABNABA-74	chr11	86331908	intronic	ME3	5	0	5	2.24444	0	2.24433
076222N	76222	HUMevbXAABNABA-74	chr12	44213968	intergenic	TWF1(dist=13790),TMEM117(dist=15696)	5	0	5	2.24417	0	2.24433
076222N	76222	HUMevbXAABNABA-74	chr12	121391989	intergenic	SPPL3(dist=49834),HNF1A-AS1(dist=15652)	7	0	7	3.14216	0	3.14207
076222N	76222	HUMevbXAABNABA-74	chr15	23162335	intergenic	LOC283683(dist=47081),WHAMMP3(dist=25394)	0	5	5	0	2.24437	2.24433
076222N	76222	HUMevbXAABNABA-74	chr4	1708953	intronic	SLBP	0	9	9	0	4.03969	4.0398
076222N	76222	HUMevbXAABNABA-74	chr4	1709027	intronic	SLBP	9	0	9	4.03984	0	4.0398
076222N	76222	HUMevbXAABNABA-74	chr2	144689146	promoter	AC016910.1	6	0	6	2.69314	0	2.6932
084686N	84686	HUMevbXAACDAAA-96	chr5	163259379	intergenic	MAT2B(dist=313020),LOC101927835(dist=616049)	31	18	49	9.54842	5.54432	15.0928
084686N	84686	HUMevbXAACDAAA-96	chr5	1295196	promoter	TERT	0	17	17	0	5.23631	5.23628
084686N	84686	HUMevbXAACDAAA-96	chr5	1295167	promoter	TERT	19	0	19	5.85229	0	5.85231
085091N	85091	HUMevbXAACJABA-110	chr18	78016289	intergenic	PARD6G(dist=10892),NONE(dist=NONE)	10	0	10	4.33667	0	4.33691
085091N	85091	HUMevbXAACJABA-110	chr2	216296860	intronic	FN1	5	1	6	2.16843	0.4336	2.60215
085134N	85134	HUMevbXAACLABA-118	chr10	22251408	intronic	DNAJC1	8	0	8	3.61093	0	3.61127
085301N	85301	HUMevbXAACTAAA-146	chr5	139788731	intronic	ANKHD1,ANKHD1-EIF4EBP3	10	0	10	2.08	0	2.07978
085348N	85348	HUMevbXAACVAAA-151	chr11	70086068	intergenic	FADD(dist=32560),PPFIA1(dist=30738)	8	0	8	2.536	0	2.53602
085405N	85405	HUMevbXAACZAAA-171	chr2	216247529	intronic	FN1	3	3	6	1.1265	1.1265	2.25299
072945N	72945	HUMevbXAADJABA-76	chr14	54620244	intergenic	BMP4(dist=196690),CDKN3(dist=243429)	0	4	4	0	3.31462	3.31454
072945N	72945	HUMevbXAADJABA-76	chr19	5137986	exonic	KDM4B	3	0	3	2.48595	0	2.4859
085659N	85659	HUMevbXAADLABA-79	chr1	245693565	intronic	KIF26B	0	13	13	0	8.18106	8.18191
085659N	85659	HUMevbXAADLABA-79	chr11	69475132	intergenic	CCND1(dist=5890),ORAOV1(dist=5200)	0	4	4	0	2.5175	2.51751
085659N	85659	HUMevbXAADLABA-79	chr10	135524733	intergenic	DUX4L7(dist=26275),NONE(dist=NONE)	7	0	7	4.40539	0	4.40564
085959N	85959	HUMevbXAADPABA-20	chr1	145468535	intronic	NBPF10,NBPF20,POLR3GL	0	4	4	0	2.14769	2.14761
073436N	73436	HUMevbXAADVABA-28	chr12	125896194	intronic	TMEM132B	3	0	3	2.58524	0	2.58521
073436N	73436	HUMevbXAADVABA-28	chr1	155211246	intronic	GBA	0	3	3	0	2.58525	2.58521
073436N	73436	HUMevbXAADVABA-28	chr11	69475108	intergenic	CCND1(dist=5866),ORAOV1(dist=5224)	4	0	4	3.44691	0	3.44694
073436N	73436	HUMevbXAADVABA-28	chr9	138132020	intergenic	LOC401557(dist=52868),C9orf62(dist=103075)	0	3	3	0	2.58524	2.58521
073436N	73436	HUMevbXAADVABA-28	chr9	35786559	promoter	NPR2	0	3	3	0	2.58525	2.58521
073436N	73436	HUMevbXAADVABA-28	chr5	21594244	intergenic	GUSBP1(dist=4763),CDH12(dist=156729)	0	5	5	0	4.30873	4.30868
073436N	73436	HUMevbXAADVABA-28	chr5	4705449	intergenic	IRX1(dist=1103932),LOC101929153(dist=68145)	3	0	3	2.58533	0	2.58521
076291N	76291	HUMevbXAADXABA-30	chr16	31667315	intergenic	YBX3P1(dist=86470),CLUHP3(dist=44619)	0	13	13	0	6.19528	6.19495
076291N	76291	HUMevbXAADXABA-30	chr3	110908047	intronic	PVRL3	0	11	11	0	5.24197	5.24188
076291N	76291	HUMevbXAADXABA-30	chr13	41820643	intronic	MTRF1	6	2	8	2.85923	0.953091	3.81228
075405N	75405	HUMevbXAADZABA-32	chr7	34642085	ncRNA_intronic	NPSR1-AS1	0	6	6	0	2.52853	2.52865
075405N	75405	HUMevbXAADZABA-32	chr7	103447866	intronic	RELN	0	5	5	0	2.107	2.10721
075405N	75405	HUMevbXAADZABA-32	chr8	37265757	intergenic	KCNU1(dist=472114),ZNF703(dist=287544)	13	0	13	5.47863	0	5.47875
075405N	75405	HUMevbXAADZABA-32	chr8	89928078	intergenic	MMP16(dist=588361),RIPK2(dist=841897)	0	6	6	0	2.52825	2.52865
075405N	75405	HUMevbXAADZABA-32	chr6	85502277	intergenic	TBX18(dist=28323),NT5E(dist=657025)	0	5	5	0	2.10706	2.10721
075405N	75405	HUMevbXAADZABA-32	chr11	996220	intronic	AP2A2	0	5	5	0	2.10704	2.10721
075405N	75405	HUMevbXAADZABA-32	chr3	191917551	intronic	FGF12	0	5	5	0	2.10707	2.10721
075405N	75405	HUMevbXAADZABA-32	chr15	29357281	intronic	APBA2	6	0	6	2.52877	0	2.52865
076672N	76672	HUMevbXAAEDABA-36	chr6	146768501	intergenic	GRM1(dist=9767),RAB32(dist=96327)	6	0	6	2.22811	0	2.2281
083370N	83370	HUMevbXAAEXABA-71	chr7	110846963	intronic	IMMP2L	0	5	5	0	2.83661	2.83654
083370N	83370	HUMevbXAAEXABA-71	chr7	121170623	intergenic	FAM3C(dist=134201),PTPRZ1(dist=342536)	4	0	4	2.26912	0	2.26923
083370N	83370	HUMevbXAAEXABA-71	chr20	39432631	intergenic	MAFB(dist=114751),TOP1(dist=224831)	6	0	6	3.40367	0	3.40385
083370N	83370	HUMevbXAAEXABA-71	chr20	2444781	intronic	SNRPB	4	0	4	2.26922	0	2.26923
083370N	83370	HUMevbXAAEXABA-71	chr22	30960838	UTR5	GAL3ST1	4	0	4	2.26918	0	2.26923
083370N	83370	HUMevbXAAEXABA-71	chr14	49354641	intergenic	LINC00648(dist=1090424),RPS29(dist=688749)	0	4	4	0	2.269	2.26923
083370N	83370	HUMevbXAAEXABA-71	chr8	57806943	intergenic	LINC00968(dist=334561),IMPAD1(dist=63545)	0	5	5	0	2.83645	2.83654
083370N	83370	HUMevbXAAEXABA-71	chr1	211707634	intergenic	RD3(dist=41375),SLC30A1(dist=40747)	0	4	4	0	2.26914	2.26923
083370N	83370	HUMevbXAAEXABA-71	chr1	6836607	promoter	CAMTA1	0	6	6	0	3.40383	3.40385
083370N	83370	HUMevbXAAEXABA-71	chr6	90114558	intronic	RRAGD	5	0	5	2.83656	0	2.83654
083370N	83370	HUMevbXAAEXABA-71	chr16	2105468	exonic	TSC2	4	0	4	2.26929	0	2.26923
083370N	83370	HUMevbXAAEXABA-71	chr18	19173580	intronic	ESCO1	0	4	4	0	2.26867	2.26923
083370N	83370	HUMevbXAAEXABA-71	chr12	107678315	intergenic	CRY1(dist=190680),BTBD11(dist=33882)	5	0	5	2.83658	0	2.83654
083370N	83370	HUMevbXAAEXABA-71	chr12	110320429	promoter	GLTP	3	8	11	1.70195	4.53829	6.24039
083370N	83370	HUMevbXAAEXABA-71	chr12	110320468	promoter	GLTP	8	0	8	4.53867	0	4.53847
083370N	83370	HUMevbXAAEXABA-71	chr2	187345633	promoter	ZC3H15	0	5	5	0	2.83643	2.83654
083370N	83370	HUMevbXAAEXABA-71	chr2	119968076	intergenic	C1QL2(dist=51605),STEAP3(dist=13308)	0	4	4	0	2.27	2.26923
083370N	83370	HUMevbXAAEXABA-71	chr5	19044018	intergenic	LOC401177(dist=1656599),CDH18(dist=429137)	4	0	4	2.26917	0	2.26923
083370N	83370	HUMevbXAAEXABA-71	chr5	38004948	intergenic	GDNF-AS1(dist=129048),EGFLAM(dist=253563)	5	0	5	2.8365	0	2.83654
083370N	83370	HUMevbXAAEXABA-71	chr5	75507948	intronic	SV2C	7	0	7	3.97127	0	3.97116
083332N	83332	HUMevbXAAEZABA-74	chr7	25080134	intergenic	OSBPL3(dist=60303),CYCS(dist=78136)	5	0	5	3.65182	0	3.6519
083332N	83332	HUMevbXAAEZABA-74	chr7	14045486	intergenic	ETV1(dist=14436),DGKB(dist=139188)	0	4	4	0	2.92156	2.92152
083332N	83332	HUMevbXAAEZABA-74	chr20	21068655	intergenic	RALGAPA2(dist=375389),PLK1S1(dist=37969)	3	0	3	2.19112	0	2.19114
083332N	83332	HUMevbXAAEZABA-74	chr20	7174307	intergenic	BMP2(dist=413397),MIR8062(dist=177948)	0	5	5	0	3.65189	3.6519
083332N	83332	HUMevbXAAEZABA-74	chr14	82674786	intergenic	RP11-799P8.1(dist=585381),NONE(dist=NONE)	4	0	4	2.92147	0	2.92152
083332N	83332	HUMevbXAAEZABA-74	chr1	20675825	intronic	VWA5B1	0	3	3	0	2.191	2.19114
083332N	83332	HUMevbXAAEZABA-74	chr6	49653562	intergenic	RHAG(dist=48975),CRISP2(dist=6509)	4	0	4	2.9215	0	2.92152
083332N	83332	HUMevbXAAEZABA-74	chr17	54176741	intergenic	PCTP(dist=321993),ANKFN1(dist=54095)	4	0	4	2.92155	0	2.92152
083332N	83332	HUMevbXAAEZABA-74	chr17	45795299	intergenic	TBKBP1(dist=5870),TBX21(dist=15311)	0	4	4	0	2.92144	2.92152
083332N	83332	HUMevbXAAEZABA-74	chr21	43068825	intergenic	TMPRSS2(dist=188740),LINC00111(dist=30637)	0	3	3	0	2.19109	2.19114
083332N	83332	HUMevbXAAEZABA-74	chr3	196257677	intergenic	C3orf43(dist=15440),WDR53(dist=23382)	3	0	3	2.1912	0	2.19114
083332N	83332	HUMevbXAAEZABA-74	chr12	24426800	intronic	SOX5	3	1	4	2.19106	0.730364	2.92152
083332N	83332	HUMevbXAAEZABA-74	chr2	97268548	exonic	KANSL3	0	3	3	0	2.191	2.19114
083332N	83332	HUMevbXAAEZABA-74	chr2	96833011	intergenic	DUSP2(dist=21832),STARD7(dist=17592)	0	3	3	0	2.19117	2.19114
083332N	83332	HUMevbXAAEZABA-74	chr2	29499639	intronic	ALK	0	3	3	0	2.19115	2.19114
083332N	83332	HUMevbXAAEZABA-74	chr10	56106347	intronic	PCDH15	0	3	3	0	2.19108	2.19114
083332N	83332	HUMevbXAAEZABA-74	chr5	4020350	intergenic	IRX1(dist=418833),LOC101929153(dist=753244)	3	0	3	2.19094	0	2.19114
083653N	83653	HUMevbXAAFJAAA-86	chr7	73462439	intronic	ELN	6	14	20	4.94306	11.5339	16.4768
083653N	83653	HUMevbXAAFJAAA-86	chr1	204236237	intronic	PLEKHA6	24	0	24	19.7742	0	19.7721
083524N	83524	HUMevbXAAFLAAA-90	chr7	93713137	intergenic	BET1(dist=79447),COL1A2(dist=310736)	0	4	4	0	2.31378	2.31397
083524N	83524	HUMevbXAAFLAAA-90	chr8	116272624	intergenic	CSMD3(dist=1823382),TRPS1(dist=148100)	0	7	7	0	4.04833	4.04945
083524N	83524	HUMevbXAAFLAAA-90	chr1	100188402	intronic	FRRS1	3	1	4	1.73536	0.578333	2.31397
083524N	83524	HUMevbXAAFLAAA-90	chr11	101023460	ncRNA_intronic	LOC101054525	6	0	6	3.4708	0	3.47096
083524N	83524	HUMevbXAAFLAAA-90	chr11	101023406	ncRNA_intronic	LOC101054525	0	4	4	0	2.314	2.31397
083524N	83524	HUMevbXAAFLAAA-90	chr2	211319990	exonic	LANCL1	0	5	5	0	2.89188	2.89246
083524N	83524	HUMevbXAAFLAAA-90	chr2	11679889	intronic	GREB1	0	10	10	0	5.785	5.78493
083524N	83524	HUMevbXAAFLAAA-90	chr2	11679922	intronic	GREB1	0	11	11	0	6.36308	6.36342
083654L	83654	HUMevbXAAFPACA-96	chr11	41371669	intronic	LRRC4C	7	4	11	1.38553	0.791636	2.17729
083675L	83675	HUMevbXAAGDACA-136	chr19	6370026	promoter;downstream	ALKBH7;CLPP,GTF2F1,PSPN	0	6	6	0	2.96509	2.96525
083710N	83710	HUMevbXAAGHABA-151	chr1	47273519	intronic	CYP4B1	0	4	4	0	2.22375	2.22368
083710N	83710	HUMevbXAAGHABA-151	chr11	69035539	intergenic	RP11-554A11.8(dist=96509),MYEOV(dist=26083)	0	6	6	0	3.336	3.33551
083710N	83710	HUMevbXAAGHABA-151	chr11	94818842	promoter	ENDOD1	0	5	5	0	2.7796	2.77959
083710N	83710	HUMevbXAAGHABA-151	chr11	83656793	intronic	DLG2	0	8	8	0	4.44725	4.44735
083710N	83710	HUMevbXAAGHABA-151	chr16	62254426	intergenic	CDH8(dist=183687),NONE(dist=NONE)	0	4	4	0	2.22373	2.22368
083710N	83710	HUMevbXAAGHABA-151	chr18	52048211	intergenic	C18orf54(dist=139806),DYNAP(dist=210179)	4	0	4	2.22367	0	2.22368
083710N	83710	HUMevbXAAGHABA-151	chr18	60615950	intronic	PHLPP1	4	0	4	2.22379	0	2.22368
083710N	83710	HUMevbXAAGHABA-151	chr2	216265508	intronic	FN1	7	0	7	3.89172	0	3.89143
083710N	83710	HUMevbXAAGHABA-151	chr2	209765711	intergenic	PTH2R(dist=406480),MAP2(dist=523060)	0	4	4	0	2.22379	2.22367
083710N	83710	HUMevbXAAGHABA-151	chr9	122697695	intergenic	BRINP1(dist=565956),MIR147A(dist=309562)	0	5	5	0	2.77977	2.77959
083710N	83710	HUMevbXAAGHABA-151	chr5	179043131	exonic	HNRNPH1	0	4	4	0	2.22379	2.22368
083788N	83788	HUMevbXAAGJABA-157	chr7	88944993	intronic	ZNF804B	0	7	7	0	2.71267	2.71258
083788N	83788	HUMevbXAAGJABA-157	chr1	231007837	promoter	C1orf198	10	0	10	3.877	0	3.87511
083788N	83788	HUMevbXAAGJABA-157	chr1	231007796	promoter	C1orf198	0	10	10	0	3.875	3.87511
083788N	83788	HUMevbXAAGJABA-157	chr11	91529818	intergenic	DISC1FP1(dist=881598),FAT3(dist=555444)	6	0	6	2.32511	0	2.32507
083788N	83788	HUMevbXAAGJABA-157	chr17	39069454	intergenic	KRT20(dist=27959),KRT23(dist=9494)	0	7	7	0	2.71282	2.71258
083788N	83788	HUMevbXAAGJABA-157	chr12	72380479	intronic	TPH2	6	0	6	2.3252	0	2.32507
083788N	83788	HUMevbXAAGJABA-157	chr2	111064275	intergenic	MIR4436B2(dist=21755),LINC01106(dist=68411)	10	0	10	3.87583	0	3.87511
083788N	83788	HUMevbXAAGJABA-157	chr2	5363051	intergenic	AC022311.1(dist=659239),SOX11(dist=469748)	0	6	6	0	2.32529	2.32507
083788N	83788	HUMevbXAAGJABA-157	chr2	111064252	intergenic	MIR4436B2(dist=21732),LINC01106(dist=68434)	6	0	6	2.327	0	2.32507
083788N	83788	HUMevbXAAGJABA-157	chr2	111064333	intergenic	MIR4436B2(dist=21813),LINC01106(dist=68353)	6	0	6	2.325	0	2.32507
083788N	83788	HUMevbXAAGJABA-157	chr2	115574853	intronic	DPP10	0	10	10	0	3.87533	3.87511
083788N	83788	HUMevbXAAGJABA-157	chr5	148733195	UTR3	GRPEL2	6	0	6	2.32546	0	2.32507
083788N	83788	HUMevbXAAGJABA-157	chr5	66999350	intergenic	CD180(dist=506733),LOC102467655(dist=486354)	0	17	17	0	6.58982	6.58769
083876N	83876	HUMevbXAAGLABA-171	chr20	58399816	intronic	PHACTR3	0	5	5	0	3.46385	3.46344
083876N	83876	HUMevbXAAGLABA-171	chr1	240477373	intronic	FMN2	4	0	4	2.7708	0	2.77075
083876N	83876	HUMevbXAAGLABA-171	chr3	180212010	intergenic	PEX5L(dist=457169),TTC14(dist=107908)	0	3	3	0	2.07825	2.07806
083850N	83850	HUMevbXAAGTABA-74	chr8	139694841	intronic	COL22A1	0	7	7	0	2.22326	2.22299
084119N	84119	HUMevbXAAGVABA-76	chr1	52549669	intronic	BTF3L4	0	10	10	0	2.96074	2.96081
084119N	84119	HUMevbXAAGVABA-76	chr1	228440907	intronic	OBSCN	8	0	8	2.36863	0	2.36865
084119N	84119	HUMevbXAAGVABA-76	chr16	81835699	intronic	PLCG2	0	9	9	0	2.6646	2.66473
084119N	84119	HUMevbXAAGVABA-76	chr12	66451463	intergenic	MIR6074(dist=33957),LLPH(dist=65386)	7	0	7	2.073	0	2.07257
084119N	84119	HUMevbXAAGVABA-76	chr12	66451373	intergenic	MIR6074(dist=33867),LLPH(dist=65476)	0	10	10	0	2.96062	2.96081
084119N	84119	HUMevbXAAGVABA-76	chr15	77910886	intronic	LINGO1	0	7	7	0	2.072	2.07257
084119N	84119	HUMevbXAAGVABA-76	chr4	1709013	intronic	SLBP	9	0	9	2.664	0	2.66473
084119N	84119	HUMevbXAAGVABA-76	chr9	114905242	ncRNA_intronic	MIR3134	0	8	8	0	2.36847	2.36865
084119N	84119	HUMevbXAAGVABA-76	chr13	62607730	promoter	LINC00358	2	8	10	0.592167	2.36863	2.96081
084119N	84119	HUMevbXAAGVABA-76	chr5	149601313	UTR3	CAMK2A	0	7	7	0	2.0723	2.07257
084119N	84119	HUMevbXAAGVABA-76	chr5	149601267	UTR3	CAMK2A	0	8	8	0	2.36855	2.36865
084211N	84211	HUMevbXAAGXABA-79	chr11	69035539	intergenic	RP11-554A11.8(dist=96509),MYEOV(dist=26083)	0	7	7	0	3.185	3.18495
084519N	84519	HUMevbXAAHFABA-26	chr18	15253190	intergenic	RP11-527H14.2(dist=279435),LOC644669(dist=60365)	0	9	9	0	5.22	5.22027
084500N	84500	HUMevbXAAHHABA-28	chr2	65543447	intronic	SPRED2	2	3	5	1.07738	1.61596	2.69332
074251N	74251	HUMevbXAAIFABA-63	chr3	60080461	intronic	FHIT	0	8	8	0	3.35743	3.35738
075777N	75777	HUMevbXAAIHABA-69	chr4	55361966	intergenic	PDGFRA(dist=197554),KIT(dist=162129)	10	0	10	5.03593	0	5.0358
075777N	75777	HUMevbXAAIHABA-69	chr4	55361890	intergenic	PDGFRA(dist=197478),KIT(dist=162205)	0	5	5	0	2.5185	2.5179
086278N	86278	HUMevbXAAIPABA-79	chr14	70245864	intronic	SLC10A1	0	4	4	0	2.3056	2.3055
086278N	86278	HUMevbXAAIPABA-79	chr8	862452	ncRNA_intronic	ERICH1-AS1	1	6	7	0.576333	3.45809	4.03463
087502N	87502	HUMevbXAAJBAAA-96	chr3	190364746	intronic	IL1RAP	8	0	8	2.7184	0	2.71834
079654N	79654	HUMevbXAAJJABA-118	chr17	45560675	ncRNA_intronic	MRPL45P2	7	0	7	2.79067	0	2.79038
079654N	79654	HUMevbXAAJJABA-118	chr17	36462282	intronic	MRPL45	4	12	16	1.59455	4.78354	6.37801
080141N	80141	HUMevbXAAJLABA-121	chr1	224112267	intergenic	TP53BP2(dist=78593),FBXO28(dist=189522)	0	5	5	0	2.074	2.07314
080141N	80141	HUMevbXAAJLABA-121	chr4	187392257	ncRNA_intronic	F11-AS1	0	5	5	0	2.07322	2.07313
080141N	80141	HUMevbXAAJLABA-121	chr4	119582423	intergenic	RP11-384K6.6(dist=26243),METTL14(dist=24151)	5	0	5	2.07417	0	2.07314
080141N	80141	HUMevbXAAJLABA-121	chr9	23380093	intergenic	FLJ35282(dist=555881),ELAVL2(dist=310010)	0	5	5	0	2.07318	2.07313
080696N	80696	HUMevbXAAJPACA-136	chr1	174428514	intronic	RABGAP1L	5	0	5	2.17105	0	2.17108
080775N	80775	HUMevbXAAJRACA-146	chr8	43594622	intergenic	POTEA(dist=376294),NONE(dist=NONE)	0	10	10	0	2.89191	2.89211
080775N	80775	HUMevbXAAJRACA-146	chr5	28942662	intergenic	LSP1P3(dist=15242),LOC101929645(dist=122689)	0	7	7	0	2.02451	2.02448
080775N	80775	HUMevbXAAJRACA-146	chr5	28941777	intergenic	LSP1P3(dist=14357),LOC101929645(dist=123574)	10	0	10	2.89208	0	2.89211
087764N	87764	HUMevbXAAKLABA-18	chr1	196714662	intronic	CFH	0	5	5	0	2.95565	2.95567
088102N	88102	HUMevbXAAKNABA-20	chr8	42240302	promoter	DKK4,VDAC3	0	4	4	0	2.23356	2.23386
088125N	88125	HUMevbXAAKPABA-22	chr4	191044185	intergenic	DUX4(dist=30743),NONE(dist=NONE)	0	7	7	0	3.46687	3.46681
088125N	88125	HUMevbXAAKPABA-22	chr4	191044274	intergenic	DUX4(dist=30832),NONE(dist=NONE)	7	0	7	3.4671	0	3.46681
088230N	88230	HUMevbXAAKXABA-32	chr3	36431875	intronic	STAC	0	10	10	0	4.55938	4.55923
088230N	88230	HUMevbXAAKXABA-32	chr2	186720811	intergenic	FSIP2(dist=22795),AC097500.2(dist=177450)	0	8	8	0	3.64748	3.64738
088230N	88230	HUMevbXAAKXABA-32	chr1	8625467	intronic	RERE	0	8	8	0	3.64742	3.64738
088536N	88536	HUMevbXBAAEABA-41	chr4	57414277	intronic	THEGL	10	0	10	4.8872	0	4.88698
088524N	88524	HUMevbXBAAGABA-44	chr12	12872067	intronic	CDKN1B	3	0	3	2.13064	0	2.13075
088524N	88524	HUMevbXBAAGABA-44	chr14	69200235	intergenic	RAD51B(dist=137497),ZFP36L1(dist=54137)	3	0	3	2.13064	0	2.13075
088524N	88524	HUMevbXBAAGABA-44	chr17	13085194	intergenic	ELAC2(dist=163813),HS3ST3A1(dist=313812)	0	5	5	0	3.551	3.55125
122709N	122709	HUMevbXBAAKABA-56	chr2	117487163	intergenic	DPP10(dist=884837),DDX18(dist=1085092)	4	0	4	2.34996	0	2.34998
122709N	122709	HUMevbXBAAKABA-56	chr13	20708822	intergenic	ZMYM2(dist=42854),GJA3(dist=3573)	0	4	4	0	2.34989	2.34998
082466L	82466	HUMevbXBABEAAA-84	chr5	156628540	intronic	ITK	24	0	24	6.764	0	6.76311
082746N	82746	HUMevbXBABIAAA-90	chr7	153597369	intronic	DPP6	10	0	10	2.35429	0	2.35425
082746N	82746	HUMevbXBABIAAA-90	chr6	82971943	intergenic	IBTK(dist=14495),TPBG(dist=100980)	11	0	11	2.58953	0	2.58968
082746N	82746	HUMevbXBABIAAA-90	chr6	155976753	intergenic	NOX3(dist=199716),ARID1B(dist=1122311)	9	0	9	2.11871	0	2.11883
082746N	82746	HUMevbXBABIAAA-90	chr16	23031982	intergenic	HS3ST2(dist=104323),USP31(dist=40746)	0	10	10	0	2.35462	2.35425
082746N	82746	HUMevbXBABIAAA-90	chr12	66451373	intergenic	MIR6074(dist=33867),LLPH(dist=65476)	0	39	39	0	9.18243	9.18158
082746N	82746	HUMevbXBABIAAA-90	chr12	66451463	intergenic	MIR6074(dist=33957),LLPH(dist=65386)	10	0	10	2.35429	0	2.35425
082746N	82746	HUMevbXBABIAAA-90	chr4	162635742	intronic	FSTL5	9	0	9	2.11867	0	2.11883
082746N	82746	HUMevbXBABIAAA-90	chr4	38950914	intergenic	FAM114A1(dist=3549),TMEM156(dist=17527)	11	0	11	2.59	0	2.58968
082746N	82746	HUMevbXBABIAAA-90	chr4	12679946	intergenic	HS3ST1(dist=1249409),RAB28(dist=689401)	0	9	9	0	2.11856	2.11883
082746N	82746	HUMevbXBABIAAA-90	chr4	168750577	intergenic	SPOCK3(dist=594836),ANXA10(dist=263111)	0	9	9	0	2.11894	2.11883
082746N	82746	HUMevbXBABIAAA-90	chr2	90015514	intergenic	MIR4436A(dist=903546),LOC654342(dist=1809195)	0	10	10	0	2.354	2.35425
082746N	82746	HUMevbXBABIAAA-90	chr2	133027561	intergenic	ANKRD30BL(dist=12019),GPR39(dist=146586)	10	0	10	2.35409	0	2.35425
082746N	82746	HUMevbXBABIAAA-90	chr2	133027492	intergenic	ANKRD30BL(dist=11950),GPR39(dist=146655)	0	14	14	0	3.29594	3.29595
082746N	82746	HUMevbXBABIAAA-90	chr5	112053635	intronic	APC	17	0	17	4.00193	0	4.00223
071407N	71407	HUMevbXBABSABA-110	chr19	36544412	intronic	THAP8	0	8	8	0	3.52991	3.52995
072612L	72612	HUMevbXBABUABA-118	chr20	36040169	intergenic	SRC(dist=6334),BLCAP(dist=105650)	0	6	6	0	2.30136	2.30116
072612L	72612	HUMevbXBABUABA-118	chr6	160521756	intronic	IGF2R	0	19	19	0	7.28727	7.28701
072612L	72612	HUMevbXBABUABA-118	chr15	20148796	intergenic	NONE(dist=NONE),CHEK2P2(dist=339201)	6	0	6	2.30114	0	2.30116
072612L	72612	HUMevbXBABUABA-118	chr15	20148718	intergenic	NONE(dist=NONE),CHEK2P2(dist=339279)	0	6	6	0	2.30127	2.30116
072612L	72612	HUMevbXBABUABA-118	chr15	77910870	intronic	LINGO1	0	13	13	0	4.98584	4.98585
072612L	72612	HUMevbXBABUABA-118	chr4	1709028	intronic	SLBP	10	0	10	3.835	0	3.83527
117976N	117976	HUMevbXBACGABA-157	chr7	155687820	intergenic	SHH(dist=82853),AC073133.1(dist=542663)	5	0	5	2.42182	0	2.42198
071129N	71129	HUMevbXBACIABA-171	chr19	30283929	intergenic	C19orf12(dist=77233),CCNE1(dist=18972)	6	0	6	2.835	0	2.83495
073627N	73627	HUMevbXBACOABA-71	chr3	34883835	intergenic	PDCD6IP(dist=972636),ARPP21(dist=796831)	5	0	5	2.96021	0	2.96017
073627N	73627	HUMevbXBACOABA-71	chr19	49606838	intronic	SNRNP70	5	0	5	2.96014	0	2.96017
073702N	73702	HUMevbXBACSABA-76	chr14	72010765	intronic	SIPA1L1	6	2	8	2.13112	0.7104	2.84146
074125N	74125	HUMevbXBADIABA-32	chr7	107410641	intronic	SLC26A3	0	8	8	0	2.78222	2.78235
074125N	74125	HUMevbXBADIABA-32	chr14	20069002	intergenic	POTEM(dist=48730),OR11H2(dist=112061)	0	8	8	0	2.78232	2.78235
074125N	74125	HUMevbXBADIABA-32	chr8	88578415	intergenic	CNBD1(dist=183460),DCAF4L2(dist=304556)	0	7	7	0	2.43473	2.43456
074125N	74125	HUMevbXBADIABA-32	chr6	160521764	intronic	IGF2R	0	6	6	0	2.088	2.08677
074125N	74125	HUMevbXBADIABA-32	chr21	36827313	ncRNA_intronic	LOC100506403	6	0	6	2.08671	0	2.08677
074125N	74125	HUMevbXBADIABA-32	chr16	78034088	intergenic	VAT1L(dist=20087),CLEC3A(dist=22355)	0	7	7	0	2.43473	2.43456
074125N	74125	HUMevbXBADIABA-32	chr12	34414852	intergenic	ALG10(dist=233616),NONE(dist=NONE)	19	0	19	6.60838	0	6.60809
074125N	74125	HUMevbXBADIABA-32	chr12	66451372	intergenic	MIR6074(dist=33866),LLPH(dist=65477)	0	7	7	0	2.436	2.43456
074125N	74125	HUMevbXBADIABA-32	chr4	119175364	intronic	NDST3	0	7	7	0	2.43469	2.43456
074125N	74125	HUMevbXBADIABA-32	chr2	15907882	intergenic	LOC101926966(dist=48797),MYCNOS(dist=168505)	0	6	6	0	2.08674	2.08677
077526L	77526	HUMevbXBADMABA-36	chr20	12657354	intergenic	BTBD3(dist=750111),RP5-1069C8.2(dist=188498)	6	0	6	2.50687	0	2.50683
071868N	71868	HUMevbXBADOACA-39	chr2	199020763	intergenic	PLCL1(dist=6155),AC005235.1(dist=143324)	5	4	9	1.32158	1.05725	2.379
074041L	74041	HUMevbXBADUABA-52	chr7	45381703	intergenic	RAMP3(dist=157853),ADCY1(dist=232036)	4	2	6	1.903	0.951529	2.85455
074041L	74041	HUMevbXBADUABA-52	chr9	113498715	intronic	MUSK	5	0	5	2.37893	0	2.37879
074041L	74041	HUMevbXBADUABA-52	chr10	84765151	intergenic	NRG3(dist=18216),GHITM(dist=1134034)	0	5	5	0	2.37891	2.37879
076301N	76301	HUMevbXBADZABA-61	chr8	126640158	intergenic	TRIB1(dist=189511),LINC00861(dist=294609)	0	5	5	0	2.62744	2.62747
076301N	76301	HUMevbXBADZABA-61	chr4	12099226	intergenic	HS3ST1(dist=668689),RAB28(dist=1270121)	3	4	7	1.5765	2.102	3.67846
076301N	76301	HUMevbXBADZABA-61	chr13	102922270	intronic	FGF14	5	0	5	2.6275	0	2.62747
078576N	78576	HUMevbXBAEBABA-63	chr7	133775388	intergenic	EXOC4(dist=24875),LRGUK(dist=36717)	8	0	8	5.40193	0	5.40196
078576N	78576	HUMevbXBAEBABA-63	chr7	133739428	intronic	EXOC4	0	12	12	0	8.10281	8.10295
078576N	78576	HUMevbXBAEBABA-63	chr7	114013265	intergenic	NONE(dist=NONE),NONE(dist=NONE)	9	0	9	6.07696	0	6.07721
078576N	78576	HUMevbXBAEBABA-63	chr7	114013219	intergenic	NONE(dist=NONE),NONE(dist=NONE)	0	6	6	0	4.05109	4.05147
078576N	78576	HUMevbXBAEBABA-63	chr8	52296331	intronic	PXDNL	0	20	20	0	13.5045	13.5049
078576N	78576	HUMevbXBAEBABA-63	chr1	118227618	intergenic	FAM46C(dist=56607),GDAP2(dist=178489)	0	3	3	0	2.026	2.02574
078576N	78576	HUMevbXBAEBABA-63	chr11	59470973	intergenic	PATL1(dist=34462),OR10V1(dist=9416)	0	3	3	0	2.02575	2.02574
078576N	78576	HUMevbXBAEBABA-63	chr18	57006859	intronic	LMAN1	13	0	13	8.77813	0	8.77819
078576N	78576	HUMevbXBAEBABA-63	chr4	163504721	intergenic	FSTL5(dist=419535),NAF1(dist=543139)	13	0	13	8.77801	0	8.77819
078576N	78576	HUMevbXBAEBABA-63	chr4	135448874	intergenic	PABPC4L(dist=325971),LINC00613(dist=1339264)	4	0	4	2.70086	0	2.70098
078576N	78576	HUMevbXBAEBABA-63	chr2	47429765	ncRNA_intronic	AC073283.4	0	10	10	0	6.75077	6.75245
078576N	78576	HUMevbXBAEBABA-63	chr2	47429784	ncRNA_intronic	AC073283.4	7	7	14	4.72656	4.72671	9.45344
078576N	78576	HUMevbXBAEBABA-63	chr2	47420967	ncRNA_intronic	AC073283.4	0	13	13	0	8.77811	8.77819
078576N	78576	HUMevbXBAEBABA-63	chr2	47429731	ncRNA_intronic	AC073283.4	0	114	114	0	76.9774	76.978
078576N	78576	HUMevbXBAEBABA-63	chr10	97021769	intronic	PDLIM1	0	28	28	0	18.9065	18.9069
078576N	78576	HUMevbXBAEBABA-63	chr5	30018263	intergenic	LOC101929681(dist=622180),CDH6(dist=1175499)	9	0	9	6.07725	0	6.07721
076445N	76445	HUMevbXBAEDABA-69	chr8	119643343	ncRNA_intronic	SAMD12-AS1	4	0	4	2.32713	0	2.32698
076445N	76445	HUMevbXBAEDABA-69	chr16	78659909	intronic	WWOX	0	5	5	0	2.90878	2.90872
076445N	76445	HUMevbXBAEDABA-69	chr15	50041548	intergenic	DTWD1(dist=104215),ATP8B4(dist=108887)	0	7	7	0	4.07204	4.07221
076445N	76445	HUMevbXBAEDABA-69	chr2	216282281	intronic	FN1	4	0	4	2.32693	0	2.32698
076445N	76445	HUMevbXBAEDABA-69	chr10	470684	intronic	DIP2C	0	4	4	0	2.32695	2.32698
076445N	76445	HUMevbXBAEDABA-69	chr5	117669	intergenic	NONE(dist=NONE),PLEKHG4B(dist=22704)	4	0	4	2.32693	0	2.32698
078609N	78609	HUMevbXBAEFAAA-71	chr14	48938153	intergenic	LINC00648(dist=673936),RPS29(dist=1105237)	15	0	15	5.28392	0	5.284
078609N	78609	HUMevbXBAEFAAA-71	chr6	153781116	intergenic	RGS17(dist=328727),OPRM1(dist=550515)	8	0	8	2.81809	0	2.81813
078609N	78609	HUMevbXBAEFAAA-71	chr16	64972773	intergenic	NONE(dist=NONE),CDH11(dist=7910)	8	0	8	2.81806	0	2.81813
078609N	78609	HUMevbXBAEFAAA-71	chr16	64972826	intergenic	NONE(dist=NONE),CDH11(dist=7857)	0	7	7	0	2.46592	2.46586
078609N	78609	HUMevbXBAEFAAA-71	chr18	78016317	intergenic	PARD6G(dist=10920),NONE(dist=NONE)	8	0	8	2.81714	0	2.81813
078609N	78609	HUMevbXBAEFAAA-71	chr18	78016288	intergenic	PARD6G(dist=10891),NONE(dist=NONE)	10	0	10	3.523	0	3.52266
078609N	78609	HUMevbXBAEFAAA-71	chr4	54258500	intronic	FIP1L1	0	12	12	0	4.22716	4.2272
078609N	78609	HUMevbXBAEFAAA-71	chr4	53275490	intergenic	SPATA18(dist=312032),USP46(dist=181637)	9	0	9	3.17025	0	3.1704
078609N	78609	HUMevbXBAEFAAA-71	chr2	92290519	intergenic	ACTR3BP2(dist=160023),NONE(dist=NONE)	0	14	14	0	4.93173	4.93173
078609N	78609	HUMevbXBAEFAAA-71	chr2	92309595	intergenic	ACTR3BP2(dist=179099),NONE(dist=NONE)	0	14	14	0	4.93204	4.93173
078609N	78609	HUMevbXBAEFAAA-71	chr2	92305855	intergenic	ACTR3BP2(dist=175359),NONE(dist=NONE)	0	10	10	0	3.52267	3.52266
078609N	78609	HUMevbXBAEFAAA-71	chr2	92290584	intergenic	ACTR3BP2(dist=160088),NONE(dist=NONE)	6	0	6	2.1135	0	2.1136
078609N	78609	HUMevbXBAEFAAA-71	chr9	66971155	intergenic	PTGER4P2-CDK2AP2P2(dist=468125),RP11-381O7.3(dist=46220)	7	0	7	2.46584	0	2.46586
078609N	78609	HUMevbXBAEFAAA-71	chr10	117379703	intronic	ATRNL1	7	0	7	2.46595	0	2.46586
078609N	78609	HUMevbXBAEFAAA-71	chr10	36496862	intergenic	PCAT5(dist=407014),ANKRD30A(dist=917923)	0	6	6	0	2.11366	2.1136
078609N	78609	HUMevbXBAEFAAA-71	chr5	56196564	promoter;downstream	SETD9;MAP3K1	0	8	8	0	2.818	2.81813
081743N	81743	HUMevbXBAERAAA-86	chr2	216268231	intronic	FN1	4	4	8	1.12956	1.1296	2.25925
081743N	81743	HUMevbXBAERAAA-86	chr9	105828232	intergenic	CYLC2(dist=47462),LOC101928523(dist=933758)	12	0	12	3.38886	0	3.38888
080327N	80327	HUMevbXBAFCAAA-110	chr22	20754300	intronic	ZNF74	10	7	17	3.51657	2.46162	5.97819
080910N	80910	HUMevbXBAFIAAA-127	chr15	66795527	intronic	RPL4	28	6	34	4.19348	0.898364	5.09211
080910N	80910	HUMevbXBAFIAAA-127	chr10	58321311	intergenic	ZWINT(dist=200277),MIR3924(dist=742928)	11	4	15	1.6475	0.5992	2.24652
078262N	78262	HUMevbXBAFOABA-151	chr19	18477206	UTR3	PGPEP1	3	0	3	2.10115	0	2.10105
078262N	78262	HUMevbXBAFOABA-151	chr1	11200377	intronic	MTOR	3	0	3	2.10107	0	2.10105
078262N	78262	HUMevbXBAFOABA-151	chr1	234654083	intergenic	TARBP1(dist=39234),RP5-855F14.1(dist=9554)	0	5	5	0	3.50188	3.50174
078262N	78262	HUMevbXBAFOABA-151	chr1	205549775	intronic	MFSD4	3	0	3	2.10115	0	2.10105
078262N	78262	HUMevbXBAFOABA-151	chr1	192573421	intergenic	RGS1(dist=24262),RGS13(dist=31847)	3	0	3	2.10107	0	2.10105
078262N	78262	HUMevbXBAFOABA-151	chr1	234654201	intergenic	TARBP1(dist=39352),RP5-855F14.1(dist=9436)	5	0	5	3.50188	0	3.50174
078262N	78262	HUMevbXBAFOABA-151	chr6	131269914	intronic	EPB41L2	0	3	3	0	2.101	2.10105
078262N	78262	HUMevbXBAFOABA-151	chr11	69167450	intergenic	MYEOV(dist=102696),CCND1(dist=288423)	0	3	3	0	2.101	2.10105
078262N	78262	HUMevbXBAFOABA-151	chr16	5009306	UTR5	SEC14L5	3	0	3	2.101	0	2.10105
078262N	78262	HUMevbXBAFOABA-151	chr18	78016174	intergenic	PARD6G(dist=10777),NONE(dist=NONE)	0	4	4	0	2.801	2.80139
078262N	78262	HUMevbXBAFOABA-151	chr18	78016278	intergenic	PARD6G(dist=10881),NONE(dist=NONE)	4	0	4	2.80143	0	2.8014
078262N	78262	HUMevbXBAFOABA-151	chr3	70272683	intergenic	LINC01212(dist=208232),FOXP1(dist=731182)	3	0	3	2.10115	0	2.10105
078262N	78262	HUMevbXBAFOABA-151	chr12	95635	intergenic	LOC100288778(dist=4372),FAM138D(dist=52311)	0	3	3	0	2.1006	2.10105
078262N	78262	HUMevbXBAFOABA-151	chr15	84646071	intronic	ADAMTSL3	0	3	3	0	2.10067	2.10105
078262N	78262	HUMevbXBAFOABA-151	chr9	74533891	intronic	C9orf85	0	3	3	0	2.10075	2.10105
078262N	78262	HUMevbXBAFOABA-151	chr9	135199199	intronic	SETX	0	3	3	0	2.10105	2.10105
078262N	78262	HUMevbXBAFOABA-151	chr13	113529363	intronic	ATP11A	0	3	3	0	2.10075	2.10105
078262N	78262	HUMevbXBAFOABA-151	chr13	103360389	intergenic	METTL21C(dist=13518),CCDC168(dist=21328)	0	3	3	0	2.10095	2.10105
078262N	78262	HUMevbXBAFOABA-151	chr5	11581	intergenic	NONE(dist=NONE),PLEKHG4B(dist=128792)	3	0	3	2.1012	0	2.10105
080830N	80830	HUMevbXBAFQABA-157	chr11	69167450	intergenic	MYEOV(dist=102696),CCND1(dist=288423)	0	4	4	0	2.017	2.0166
080830N	80830	HUMevbXBAFQABA-157	chr9	2785440	intergenic	KCNV2(dist=55403),KIAA0020(dist=18715)	24	43	67	12.0994	21.6783	33.7781
073531L	73531	HUMevbXBAFSABA-171	chr7	10243	intergenic	NONE(dist=NONE),LOC100507642(dist=139475)	8	0	8	3.921	0	3.92094
073531L	73531	HUMevbXBAFSABA-171	chr20	47128685	intergenic	LINC00494(dist=129304),PREX1(dist=112108)	0	6	6	0	2.94062	2.94071
073531L	73531	HUMevbXBAFSABA-171	chr20	46526987	intergenic	SULF2(dist=111627),RP11-347D21.3(dist=81850)	5	0	5	2.45067	0	2.45059
073531L	73531	HUMevbXBAFSABA-171	chr19	36212811	intronic	KMT2B	12	0	12	5.88136	0	5.88142
073531L	73531	HUMevbXBAFSABA-171	chr19	36212832	intronic	KMT2B	0	5	5	0	2.45058	2.45059
073531L	73531	HUMevbXBAFSABA-171	chr1	40285615	intergenic	BMP8B(dist=31082),TRIT1(dist=21091)	6	3	9	2.94073	1.47025	4.41106
073531L	73531	HUMevbXBAFSABA-171	chr1	10110	promoter;downstream	DDX11L1;MIR6859-1,MIR6859-2,WASH7P	20	0	20	9.80246	0	9.80236
073531L	73531	HUMevbXBAFSABA-171	chr11	47257978	intronic	DDB2	7	0	7	3.43085	0	3.43083
073531L	73531	HUMevbXBAFSABA-171	chr16	17337492	intronic	XYLT1	0	10	10	0	4.90102	4.90118
073531L	73531	HUMevbXBAFSABA-171	chr4	191043983	intergenic	DUX4(dist=30541),NONE(dist=NONE)	0	7	7	0	3.43078	3.43083
073531L	73531	HUMevbXBAFSABA-171	chr4	81894445	intergenic	C4orf22(dist=9535),BMP3(dist=57674)	10	0	10	4.90119	0	4.90118
078404N	78404	HUMevbXBAFZABA-74	chr1	187319203	intergenic	PLA2G4A(dist=361090),NONE(dist=NONE)	0	6	6	0	2.7528	2.75265
078404N	78404	HUMevbXBAFZABA-74	chr16	65096276	intronic	CDH11	0	6	6	0	2.75242	2.75265
078404N	78404	HUMevbXBAFZABA-74	chr4	100055857	ncRNA_intronic	RP11-696N14.1	0	5	5	0	2.294	2.29388
078404N	78404	HUMevbXBAFZABA-74	chr2	216287906	intronic	FN1	0	7	7	0	3.21153	3.21143
080913N	80913	HUMevbXBAGBABA-76	chr4	191044277	intergenic	DUX4(dist=30835),NONE(dist=NONE)	9	0	9	4.3461	0	4.3451
080913N	80913	HUMevbXBAGBABA-76	chr5	75843209	intronic	IQGAP2	11	3	14	5.31069	1.4484	6.75904
078627N	78627	HUMevbXBAGDABA-79	chr3	42555990	intronic	VIPR1	0	6	6	0	3.75865	3.75885
081204N	81204	HUMevbXBAGPAAA-30	chr11	56445093	intergenic	OR5AR1(dist=12999),OR9G9(dist=22771)	0	8	8	0	4.61829	4.61817
078489N	78489	HUMevbXBAGTABA-34	chr15	96500887	intergenic	LINC00924(dist=449811),NR2F2-AS1(dist=308729)	0	5	5	0	2.89062	2.89079
078489N	78489	HUMevbXBAGTABA-34	chr4	185740270	intronic	ACSL1	0	9	9	0	5.20355	5.20343
081268N	81268	HUMevbXBAGYABA-41	chr2	216249433	intronic	FN1	0	4	4	0	2.13738	2.13748
081268N	81268	HUMevbXBAGYABA-41	chr9	10002	promoter;downstream	DDX11L5;WASH1	0	4	4	0	2.13667	2.13748
078621N	78621	HUMevbXBAHAABA-44	chr9	132187478	intergenic	C9orf106(dist=102596),LINC00963(dist=63461)	0	6	6	0	2.20452	2.20467
078621N	78621	HUMevbXBAHAABA-44	chr5	39261384	intronic	FYB	0	10	10	0	3.67425	3.67446
071737N	71737	HUMevbXBAHGAAA-58	chr7	63543238	intergenic	ZNF727(dist=4311),ZNF735(dist=124343)	0	5	5	0	2.18917	2.18879
071737N	71737	HUMevbXBAHGAAA-58	chr20	46988634	promoter	LINC00494	5	0	5	2.18875	0	2.18879
071737N	71737	HUMevbXBAHGAAA-58	chr18	21583045	intronic	TTC39C	0	6	6	0	2.62693	2.62655
071737N	71737	HUMevbXBAHGAAA-58	chr5	30690873	intergenic	LOC101929681(dist=1294790),CDH6(dist=502889)	0	7	7	0	3.06417	3.0643
078094N	78094	HUMevbXBAHSAAA-76	chr7	121810157	intergenic	AASS(dist=25813),FEZF1(dist=131291)	5	0	5	2.3	0	2.29982
078094N	78094	HUMevbXBAHSAAA-76	chr8	20901233	intergenic	RP11-421P23.1(dist=48603),RP11-24P4.1(dist=254517)	0	12	12	0	5.51966	5.51956
078094N	78094	HUMevbXBAHSAAA-76	chr19	8455716	intronic	RAB11B	5	0	5	2.2998	0	2.29982
072625N	72625	HUMevbXBAHUACA-79	chr6	159002827	intronic	TMEM181	10	0	10	2.60609	0	2.60565
072625N	72625	HUMevbXBAHUACA-79	chr16	4773871	intronic	ANKS3	0	10	10	0	2.6055	2.60565
077399N	77399	HUMevbXBAHVACA-82	chr13	35179143	ncRNA_intronic	LINC00457	4	4	8	1.008	1.008	2.01613
077399N	77399	HUMevbXBAHVACA-82	chr5	141137588	intergenic	ARAP3(dist=75788),PCDH1(dist=95088)	0	14	14	0	3.52818	3.52823
077399N	77399	HUMevbXBAHVACA-82	chr5	141094716	intergenic	ARAP3(dist=32916),PCDH1(dist=137960)	10	0	10	2.52017	0	2.52016
077450N	77450	HUMevbXBAHXACA-84	chr7	94405412	intergenic	PEG10(dist=106406),PPP1R9A(dist=131537)	4	5	9	0.971636	1.21441	2.18573
077450N	77450	HUMevbXBAHXACA-84	chr10	37461561	intronic	ANKRD30A	0	14	14	0	3.40009	3.40002
077450N	77450	HUMevbXBAHXACA-84	chr10	37473362	intronic	ANKRD30A	0	17	17	0	4.12868	4.1286
077450N	77450	HUMevbXBAHXACA-84	chr10	37473280	intronic	ANKRD30A	11	0	11	2.67147	0	2.67145
077450N	77450	HUMevbXBAHXACA-84	chr10	37461477	intronic	ANKRD30A	16	0	16	3.88589	0	3.88574
077695N	77695	HUMevbXBAIBAAA-90	chr2	216270152	intronic	FN1	6	2	8	2.94483	0.981667	3.92639
077654N	77654	HUMevbXBAIDAAA-93	chr2	216254972	intronic	FN1	2	9	11	1.2108	5.44824	6.65935
077541N	77541	HUMevbXBAIJABA-100	chr20	29647752	promoter	MLLT10P1	0	6	6	0	3.3234	3.32349
077541N	77541	HUMevbXBAIJABA-100	chr6	24535027	UTR3	ALDH5A1	0	15	15	0	8.30874	8.30872
077541N	77541	HUMevbXBAIJABA-100	chr18	78016288	intergenic	PARD6G(dist=10891),NONE(dist=NONE)	13	0	13	7.20092	0	7.20089
077541N	77541	HUMevbXBAIJABA-100	chr18	78016183	intergenic	PARD6G(dist=10786),NONE(dist=NONE)	0	4	4	0	2.216	2.21566
076321L	76321	HUMevbXBAIPAAA-121	chr11	1363731	intergenic	TOLLIP-AS1(dist=31794),BRSK2(dist=47398)	0	10	10	0	4.53078	4.53076
075431N	75431	HUMevbXBAIRAAA-127	chr16	17294132	intronic	XYLT1	9	0	9	3.2461	0	3.24617
079839N	79839	HUMevbXBAITAAA-136	chr4	80854032	intronic	ANTXR2	7	0	7	2.99017	0	2.98993
079839N	79839	HUMevbXBAITAAA-136	chr4	80853962	intronic	ANTXR2	1	4	5	0.427	1.708	2.13566
079839N	79839	HUMevbXBAITAAA-136	chr2	62856701	intergenic	TMEM17(dist=123097),EHBP1(dist=44285)	5	0	5	2.13583	0	2.13567
079839N	79839	HUMevbXBAITAAA-136	chr13	112050360	intergenic	TEX29(dist=53766),SOX1(dist=671553)	5	0	5	2.13571	0	2.13567
079839N	79839	HUMevbXBAITAAA-136	chr13	112050289	intergenic	TEX29(dist=53695),SOX1(dist=671624)	0	9	9	0	3.84404	3.8442
076598N	76598	HUMevbXBAIWAAA-151	chr7	66629614	intronic	TYW1	0	4	4	0	2.59326	2.59348
076598N	76598	HUMevbXBAIWAAA-151	chr8	106807212	intronic	ZFPM2	4	0	4	2.59333	0	2.59348
076598N	76598	HUMevbXBAIWAAA-151	chr1	94849525	intergenic	ARHGAP29(dist=146218),ABCD3(dist=34408)	8	0	8	5.18659	0	5.18696
076598N	76598	HUMevbXBAIWAAA-151	chr1	94849533	intergenic	ARHGAP29(dist=146226),ABCD3(dist=34400)	0	6	6	0	3.89017	3.89022
076598N	76598	HUMevbXBAIWAAA-151	chr1	63382051	intergenic	ATG4C(dist=51110),LINC00466(dist=242703)	3	12	15	1.94504	7.78038	9.72555
076598N	76598	HUMevbXBAIWAAA-151	chr12	324159	promoter;downstream	SLC6A12;SLC6A13	4	0	4	2.593	0	2.59348
076598N	76598	HUMevbXBAIWAAA-151	chr2	216272356	intronic	FN1	8	16	24	5.18708	10.3739	15.5609
076598N	76598	HUMevbXBAIWAAA-151	chr2	20646734	promoter	RHOB	7	0	7	4.5386	0	4.53859
079933N	79933	HUMevbXBAIYAAA-157	chr3	52422843	exonic	DNAH1	0	5	5	0	2.05412	2.05386
086557N	86557	HUMevbXBAJAAAA-171	chr2	133027105	intergenic	ANKRD30BL(dist=11563),GPR39(dist=147042)	0	4	4	0	2.14667	2.14613
086557N	86557	HUMevbXBAJAAAA-171	chr2	133027212	intergenic	ANKRD30BL(dist=11670),GPR39(dist=146935)	4	0	4	2.146	0	2.14613
087862N	87862	HUMevbXBAJCABA-63	chr6	20707395	intronic	CDKAL1	7	0	7	2.69159	0	2.69168
087862N	87862	HUMevbXBAJCABA-63	chr10	96706967	intronic	CYP2C9	6	2	8	2.30723	0.7692	3.0762
077812N	77812	HUMevbXBAJEABA-69	chr6	42646497	intronic	UBR2	4	0	4	2.14296	0	2.14297
077812N	77812	HUMevbXBAJEABA-69	chr11	128995945	intronic	ARHGAP32	2	3	5	1.071	1.607	2.67871
076609N	76609	HUMevbXBAJIACA-74	chr5	42805076	intronic	SEPP1	5	23	28	1.91761	8.8206	10.7381
076609N	76609	HUMevbXBAJIACA-74	chr16	72094979	promoter;downstream	HPR;HP	7	6	13	2.68473	2.30182	4.98553
076609N	76609	HUMevbXBAJIACA-74	chr16	72111168	intergenic	HPR(dist=23),TXNL4B(dist=7588)	2	4	6	0.767333	1.53422	2.30101
086240N	86240	HUMevbXBAJMACA-79	chr19	12002942	intronic	ZNF69	0	8	8	0	2.792	2.79276
087676N	87676	HUMevbXBAJNAAA-18	chr10	46889183	promoter	FAM35BP	8	0	8	2.89788	0	2.89819
087676N	87676	HUMevbXBAJNAAA-18	chr10	49078915	intergenic	GLUD1P7(dist=120832),FAM25G(dist=124458)	10	0	10	3.6225	0	3.62274
077351N	77351	HUMevbXBAJTABA-26	chr15	36780071	intergenic	MIR4510(dist=560947),C15orf41(dist=91741)	0	3	3	0	2.10775	2.10787
077351N	77351	HUMevbXBAJTABA-26	chr1	249239179	intergenic	PGBD2(dist=25834),NONE(dist=NONE)	0	12	12	0	8.43156	8.43147
077351N	77351	HUMevbXBAJTABA-26	chr21	48118750	intergenic	PRMT2(dist=33714),NONE(dist=NONE)	0	3	3	0	2.10775	2.10787
078278N	78278	HUMevbXBAJVABA-28	chr14	25514558	intronic	STXBP6	5	0	5	3.02125	0	3.02116
080904N	80904	HUMevbXBAJXABA-30	chr4	176729566	intronic	GPM6A	3	2	5	1.8771	1.25133	3.12832
081193N	81193	HUMevbXBAJZAAA-32	chr8	62491041	intronic	ASPH	0	3	3	0	2.18475	2.18478
081193N	81193	HUMevbXBAJZAAA-32	chr3	48942613	promoter	SLC25A20	5	0	5	3.6413	0	3.6413
081193N	81193	HUMevbXBAJZAAA-32	chr3	48948847	promoter;downstream	ARIH2;ARIH2OS	0	4	4	0	2.91307	2.91304
081193N	81193	HUMevbXBAJZAAA-32	chr13	51165163	intergenic	DLEU1(dist=62384),DLEU7(dist=121596)	1	2	3	0.728222	1.4564	2.18478
081193N	81193	HUMevbXBAJZAAA-32	chr10	112553154	intronic	RBM20	0	4	4	0	2.91311	2.91304
083052N	83052	HUMevbXBAKBAAA-34	chr14	52933848	intronic	TXNDC16	0	3	3	0	2.4762	2.47636
083052N	83052	HUMevbXBAKBAAA-34	chr17	28663932	promoter	TMIGD1	4	0	4	3.30167	0	3.30181
083052N	83052	HUMevbXBAKBAAA-34	chr4	40320669	intergenic	RHOH(dist=74285),CHRNA9(dist=16677)	3	0	3	2.47594	0	2.47636
083052N	83052	HUMevbXBAKBAAA-34	chr2	194284994	intergenic	PCGEM1(dist=643369),AC018799.1(dist=923999)	3	0	3	2.47633	0	2.47635
071172L	71172	HUMevbXBAKDAAA-36	chr6	62113614	intergenic	NONE(dist=NONE),MTRNR2L9(dist=170394)	2	2	4	1.4832	1.48338	2.96674
071172L	71172	HUMevbXBAKDAAA-36	chr12	114940555	intergenic	TBX5-AS1(dist=89918),TBX3(dist=167504)	0	4	4	0	2.9668	2.96674
084013N	84013	HUMevbXBAKFAAA-39	chr7	18824153	intronic	HDAC9	6	0	6	3.3225	0	3.32239
084013N	84013	HUMevbXBAKFAAA-39	chr7	136903894	intergenic	AC009264.1(dist=54806),PTN(dist=8198)	0	7	7	0	3.87638	3.87612
084013N	84013	HUMevbXBAKFAAA-39	chr7	110231685	intergenic	EIF3IP1(dist=631415),IMMP2L(dist=71421)	0	4	4	0	2.2152	2.21493
084013N	84013	HUMevbXBAKFAAA-39	chr7	51174807	intronic	COBL	7	0	7	3.87644	0	3.87612
084013N	84013	HUMevbXBAKFAAA-39	chr20	40954641	intronic	PTPRT	5	0	5	2.76893	0	2.76866
084013N	84013	HUMevbXBAKFAAA-39	chr22	16633733	intergenic	OR11H1(dist=183929),CCT8L2(dist=437915)	4	0	4	2.21486	0	2.21493
084013N	84013	HUMevbXBAKFAAA-39	chr8	47737770	intergenic	NONE(dist=NONE),LINC00293(dist=14738)	4	0	4	2.21483	0	2.21493
084013N	84013	HUMevbXBAKFAAA-39	chr8	87734328	intronic	CNGB3	0	4	4	0	2.215	2.21493
084013N	84013	HUMevbXBAKFAAA-39	chr8	23271495	promoter	LOXL2	0	5	5	0	2.769	2.76866
084013N	84013	HUMevbXBAKFAAA-39	chr8	82754674	promoter	SNX16	0	7	7	0	3.876	3.87612
084013N	84013	HUMevbXBAKFAAA-39	chr8	143386767	intronic	TSNARE1	0	11	11	0	6.09086	6.09105
084013N	84013	HUMevbXBAKFAAA-39	chr19	39949366	intronic	SUPT5H	0	4	4	0	2.21511	2.21493
084013N	84013	HUMevbXBAKFAAA-39	chr19	53431573	ncRNA_exonic	ZNF321P	0	6	6	0	3.3225	3.32239
084013N	84013	HUMevbXBAKFAAA-39	chr1	172089972	intronic	DNM3	1	3	4	0.5535	1.66088	2.21493
084013N	84013	HUMevbXBAKFAAA-39	chr1	92132450	intergenic	CDC7(dist=141129),TGFBR3(dist=13450)	4	0	4	2.215	0	2.21493
084013N	84013	HUMevbXBAKFAAA-39	chr6	76245909	intergenic	FILIP1(dist=42413),SENP6(dist=65713)	5	0	5	2.76833	0	2.76866
084013N	84013	HUMevbXBAKFAAA-39	chr6	76245875	intergenic	FILIP1(dist=42379),SENP6(dist=65747)	0	5	5	0	2.76833	2.76866
084013N	84013	HUMevbXBAKFAAA-39	chr11	115258566	intronic	CADM1	0	5	5	0	2.76875	2.76866
084013N	84013	HUMevbXBAKFAAA-39	chr11	127036896	intergenic	KIRREL3-AS3(dist=160943),ETS1(dist=1291760)	0	4	4	0	2.215	2.21493
084013N	84013	HUMevbXBAKFAAA-39	chr11	99840254	intronic	CNTN5	4	0	4	2.21508	0	2.21493
084013N	84013	HUMevbXBAKFAAA-39	chr11	112807176	intergenic	RP11-65M17.1(dist=380651),NCAM1(dist=24793)	0	5	5	0	2.76889	2.76866
084013N	84013	HUMevbXBAKFAAA-39	chr17	74008406	intronic	EVPL	5	0	5	2.76875	0	2.76866
084013N	84013	HUMevbXBAKFAAA-39	chr17	74008315	intronic	EVPL	0	5	5	0	2.76875	2.76866
084013N	84013	HUMevbXBAKFAAA-39	chr16	32914527	intergenic	SLC6A10P(dist=18064),TP53TG3C(dist=291058)	0	4	4	0	2.215	2.21493
084013N	84013	HUMevbXBAKFAAA-39	chr3	28459528	intronic	ZCWPW2	5	0	5	2.76889	0	2.76866
084013N	84013	HUMevbXBAKFAAA-39	chr3	20577127	intergenic	SGOL1-AS1(dist=349208),VENTXP7(dist=870091)	0	7	7	0	3.87644	3.87612
084013N	84013	HUMevbXBAKFAAA-39	chr3	180556875	ncRNA_intronic	LOC101928882	6	0	6	3.32262	0	3.32239
084013N	84013	HUMevbXBAKFAAA-39	chr3	180556797	ncRNA_intronic	LOC101928882	0	6	6	0	3.32262	3.32239
084013N	84013	HUMevbXBAKFAAA-39	chr3	19760394	intergenic	KCNH8(dist=183259),EFHB(dist=160572)	4	0	4	2.2148	0	2.21493
084013N	84013	HUMevbXBAKFAAA-39	chr3	10543010	intronic	ATP2B2	0	7	7	0	3.87625	3.87612
084013N	84013	HUMevbXBAKFAAA-39	chr12	66451373	intergenic	MIR6074(dist=33867),LLPH(dist=65476)	0	11	11	0	6.09125	6.09105
084013N	84013	HUMevbXBAKFAAA-39	chr12	66451463	intergenic	MIR6074(dist=33957),LLPH(dist=65386)	4	0	4	2.21486	0	2.21493
084013N	84013	HUMevbXBAKFAAA-39	chr12	13917086	intronic	GRIN2B	0	5	5	0	2.769	2.76866
084013N	84013	HUMevbXBAKFAAA-39	chr15	22339154	ncRNA_intronic	LOC101927079,LOC727924	4	0	4	2.215	0	2.21493
084013N	84013	HUMevbXBAKFAAA-39	chr4	94716442	intergenic	GRID2(dist=20736),ATOH1(dist=33636)	0	4	4	0	2.21511	2.21493
084013N	84013	HUMevbXBAKFAAA-39	chr4	74286974	UTR3	ALB	7	0	7	3.87625	0	3.87612
084013N	84013	HUMevbXBAKFAAA-39	chr4	6381721	intronic	PPP2R2C	0	5	5	0	2.76875	2.76866
084013N	84013	HUMevbXBAKFAAA-39	chr2	166979753	ncRNA_intronic	AC010127.3	11	0	11	6.09168	0	6.09105
084013N	84013	HUMevbXBAKFAAA-39	chr2	125298664	intronic	CNTNAP5	0	4	4	0	2.215	2.21493
084013N	84013	HUMevbXBAKFAAA-39	chr2	226858508	intergenic	MIR548AR(dist=230327),LOC646736(dist=149002)	0	4	4	0	2.21511	2.21493
084013N	84013	HUMevbXBAKFAAA-39	chr9	10225582	intronic	PTPRD	4	0	4	2.21486	0	2.21493
084013N	84013	HUMevbXBAKFAAA-39	chr9	98004783	intronic	FANCC	7	0	7	3.876	0	3.87612
084013N	84013	HUMevbXBAKFAAA-39	chr9	68810431	intergenic	LOC100132352(dist=62059),PGM5P2(dist=269813)	0	4	4	0	2.215	2.21493
084013N	84013	HUMevbXBAKFAAA-39	chr9	100789167	intergenic	ANP32B(dist=10943),NANS(dist=29792)	8	0	8	4.42982	0	4.42985
084013N	84013	HUMevbXBAKFAAA-39	chr10	6292597	intergenic	PFKFB3(dist=15090),RP11-563J2.2(dist=27053)	4	0	4	2.21514	0	2.21493
084013N	84013	HUMevbXBAKFAAA-39	chr10	123387324	intergenic	FGFR2(dist=29352),ATE1(dist=112612)	0	4	4	0	2.215	2.21493
084013N	84013	HUMevbXBAKFAAA-39	chr5	162721899	intergenic	GABRG2(dist=1139354),CCNG1(dist=142678)	0	4	4	0	2.2145	2.21493
084013N	84013	HUMevbXBAKFAAA-39	chr5	93647033	intronic	KIAA0825	5	0	5	2.76875	0	2.76866
084013N	84013	HUMevbXBAKFAAA-39	chr5	16252281	intergenic	MARCH11(dist=72384),RP1-167G20.1(dist=121189)	0	5	5	0	2.76875	2.76866
084502N	84502	HUMevbXBAKHAAA-41	chr14	57989242	intergenic	C14orf105(dist=28661),SLC35F4(dist=41398)	10	0	10	2.41833	0	2.4175
084502N	84502	HUMevbXBAKHAAA-41	chr8	143814100	intronic	THEM6	0	9	9	0	2.1771	2.17575
084502N	84502	HUMevbXBAKHAAA-41	chr1	191860030	intergenic	RP11-463J7.2(dist=1089242),RGS18(dist=267562)	13	0	13	3.14275	0	3.14275
084502N	84502	HUMevbXBAKHAAA-41	chr17	6097416	intergenic	WSCD1(dist=69669),AIPL1(dist=229641)	9	0	9	2.1762	0	2.17575
084502N	84502	HUMevbXBAKHAAA-41	chr18	58344368	intergenic	MC4R(dist=304367),CDH20(dist=813407)	0	15	15	0	3.62659	3.62625
084502N	84502	HUMevbXBAKHAAA-41	chr3	40542771	promoter	ZNF620	12	0	12	2.90143	0	2.901
084502N	84502	HUMevbXBAKHAAA-41	chr3	40542698	promoter	ZNF620	0	12	12	0	2.90229	2.901
084502N	84502	HUMevbXBAKHAAA-41	chr15	28691589	intergenic	MIR4509-3(dist=19859),MIR4509-3(dist=44309)	9	0	9	2.17607	0	2.17575
084502N	84502	HUMevbXBAKHAAA-41	chr4	6421671	intronic	PPP2R2C	0	13	13	0	3.1447	3.14275
084502N	84502	HUMevbXBAKHAAA-41	chr9	68413456	intergenic	ANKRD20A3(dist=443163),LOC642236(dist=14327)	0	9	9	0	2.1762	2.17575
084502N	84502	HUMevbXBAKHAAA-41	chr10	84040111	intronic	NRG3	9	0	9	2.17592	0	2.17575
073196N	73196	HUMevbXBAKJAAA-44	chr6	54407766	intergenic	TINAG(dist=152816),FAM83B(dist=303803)	2	0	2	2.5975	0	2.59754
073196N	73196	HUMevbXBAKJAAA-44	chr17	25323468	intergenic	NONE(dist=NONE),MIR4522(dist=297468)	3	13	16	3.89618	16.8843	20.7803
073196N	73196	HUMevbXBAKJAAA-44	chr18	68025416	intergenic	SOCS6(dist=27982),GTSCR1(dist=272339)	4	0	4	5.19525	0	5.19508
073196N	73196	HUMevbXBAKJAAA-44	chr3	194380	intergenic	NONE(dist=NONE),CHL1(dist=43899)	10	0	10	12.9879	0	12.9877
073196N	73196	HUMevbXBAKJAAA-44	chr2	240512765	intergenic	HDAC4(dist=190122),LOC150935(dist=171789)	2	0	2	2.59743	0	2.59754
073196N	73196	HUMevbXBAKJAAA-44	chr2	49869828	intergenic	FSHR(dist=488162),NRXN1(dist=275815)	0	3	3	0	3.89614	3.89631
084623N	84623	HUMevbXBAKLABA-52	chr7	40341823	intronic	SUGCT	0	4	4	0	2.1856	2.1856
084623N	84623	HUMevbXBAKLABA-52	chr7	7361109	intergenic	LOC101927354(dist=43409),COL28A1(dist=37135)	0	4	4	0	2.1855	2.1856
084623N	84623	HUMevbXBAKLABA-52	chr7	18278972	intronic	HDAC9	4	0	4	2.18564	0	2.1856
084623N	84623	HUMevbXBAKLABA-52	chr20	13287503	intergenic	ISM1(dist=6206),TASP1(dist=82533)	0	5	5	0	2.73182	2.732
084623N	84623	HUMevbXBAKLABA-52	chr20	21565435	ncRNA_intronic	LOC101929625	5	0	5	2.73196	0	2.732
084623N	84623	HUMevbXBAKLABA-52	chr20	34741212	intronic	EPB41L1	4	0	4	2.18552	0	2.1856
084623N	84623	HUMevbXBAKLABA-52	chr22	18106382	intronic	ATP6V1E1	0	4	4	0	2.18533	2.1856
084623N	84623	HUMevbXBAKLABA-52	chr14	66126372	intronic	FUT8	0	4	4	0	2.18556	2.1856
084623N	84623	HUMevbXBAKLABA-52	chr14	83266724	intergenic	RP11-799P8.1(dist=1177319),NONE(dist=NONE)	6	0	6	3.27835	0	3.27839
084623N	84623	HUMevbXBAKLABA-52	chr8	19297096	intronic	CSGALNACT1	4	0	4	2.18556	0	2.1856
084623N	84623	HUMevbXBAKLABA-52	chr8	110535058	exonic	PKHD1L1	0	5	5	0	2.73193	2.732
084623N	84623	HUMevbXBAKLABA-52	chr8	107728178	intronic	OXR1	0	4	4	0	2.18563	2.1856
084623N	84623	HUMevbXBAKLABA-52	chr1	232135730	ncRNA_intronic	TSNAX-DISC1	0	4	4	0	2.18514	2.1856
084623N	84623	HUMevbXBAKLABA-52	chr1	226977006	intergenic	ITPKB(dist=50130),PSEN2(dist=81267)	4	0	4	2.1855	0	2.1856
084623N	84623	HUMevbXBAKLABA-52	chr1	236101064	intergenic	NONE(dist=NONE),NID1(dist=38068)	0	4	4	0	2.18533	2.1856
084623N	84623	HUMevbXBAKLABA-52	chr1	226216820	intergenic	SDE2(dist=29754),H3F3A(dist=33588)	0	7	7	0	3.8248	3.82479
084623N	84623	HUMevbXBAKLABA-52	chr1	181192671	intergenic	IER5(dist=132692),GM140(dist=12853)	4	0	4	2.1855	0	2.1856
084623N	84623	HUMevbXBAKLABA-52	chr1	18416107	intergenic	ACTL8(dist=262549),IGSF21(dist=18133)	0	4	4	0	2.18548	2.1856
084623N	84623	HUMevbXBAKLABA-52	chr1	42242154	intronic	HIVEP3	0	4	4	0	2.18556	2.1856
084623N	84623	HUMevbXBAKLABA-52	chr1	218829237	intergenic	TGFB2(dist=211276),RP11-135J2.4(dist=425080)	0	4	4	0	2.18533	2.1856
084623N	84623	HUMevbXBAKLABA-52	chr6	145452222	intergenic	UTRN(dist=278052),EPM2A(dist=494218)	6	0	6	3.27825	0	3.27839
084623N	84623	HUMevbXBAKLABA-52	chr6	110406708	intergenic	GPR6(dist=104785),WASF1(dist=14314)	5	0	5	2.73188	0	2.732
084623N	84623	HUMevbXBAKLABA-52	chr11	37003389	intergenic	C11orf74(dist=322548),NONE(dist=NONE)	4	0	4	2.18571	0	2.1856
084623N	84623	HUMevbXBAKLABA-52	chr11	55744690	promoter;downstream	OR10AG1;OR7E5P	0	13	13	0	7.10303	7.10319
084623N	84623	HUMevbXBAKLABA-52	chr11	37660476	intergenic	C11orf74(dist=979635),NONE(dist=NONE)	0	9	9	0	4.9176	4.91759
084623N	84623	HUMevbXBAKLABA-52	chr11	29326978	intergenic	MIR8068(dist=827883),KCNA4(dist=704310)	4	0	4	2.18514	0	2.1856
084623N	84623	HUMevbXBAKLABA-52	chr16	83595008	intronic	CDH13	0	5	5	0	2.73192	2.732
084623N	84623	HUMevbXBAKLABA-52	chr16	83595032	intronic	CDH13	0	10	10	0	5.463	5.46399
084623N	84623	HUMevbXBAKLABA-52	chr16	89591329	intronic	SPG7	0	15	15	0	8.19604	8.19599
084623N	84623	HUMevbXBAKLABA-52	chr18	23086676	intergenic	ZNF521(dist=154462),SS18(dist=509541)	0	4	4	0	2.18547	2.1856
084623N	84623	HUMevbXBAKLABA-52	chr18	41474117	intergenic	SYT4(dist=616502),SETBP1(dist=786021)	6	0	6	3.27853	0	3.27839
084623N	84623	HUMevbXBAKLABA-52	chr18	39901362	ncRNA_intronic	LINC00907	4	0	4	2.1855	0	2.1856
084623N	84623	HUMevbXBAKLABA-52	chr18	36341475	intergenic	MIR4318(dist=1104297),LINC00669(dist=445413)	0	4	4	0	2.18545	2.1856
084623N	84623	HUMevbXBAKLABA-52	chr3	75451550	intergenic	MIR4444-1(dist=187851),FAM86DP(dist=19153)	4	0	4	2.1848	0	2.1856
084623N	84623	HUMevbXBAKLABA-52	chr3	47869933	intronic	DHX30	0	10	10	0	5.46273	5.46399
084623N	84623	HUMevbXBAKLABA-52	chr3	36152715	intergenic	ARPP21(dist=316727),STAC(dist=269382)	4	0	4	2.1855	0	2.1856
084623N	84623	HUMevbXBAKLABA-52	chr3	47869960	intronic	DHX30	0	5	5	0	2.731	2.73199
084623N	84623	HUMevbXBAKLABA-52	chr3	30064373	intergenic	RBMS3(dist=12487),TGFBR2(dist=583621)	4	0	4	2.1856	0	2.1856
084623N	84623	HUMevbXBAKLABA-52	chr12	118897005	intergenic	SUDS3(dist=41165),SRRM4(dist=522295)	0	4	4	0	2.18533	2.1856
084623N	84623	HUMevbXBAKLABA-52	chr12	102992464	intergenic	IGF1(dist=118086),LINC00485(dist=210597)	6	0	6	3.27812	0	3.27839
084623N	84623	HUMevbXBAKLABA-52	chr12	122402052	intronic	WDR66	0	4	4	0	2.1856	2.1856
084623N	84623	HUMevbXBAKLABA-52	chr12	107980285	intronic	BTBD11	4	0	4	2.18563	0	2.1856
084623N	84623	HUMevbXBAKLABA-52	chr4	698763	promoter	PCGF3	4	0	4	2.18556	0	2.1856
084623N	84623	HUMevbXBAKLABA-52	chr2	65175550	intergenic	AC007386.2(dist=15969),SLC1A4(dist=40029)	0	6	6	0	3.276	3.27839
084623N	84623	HUMevbXBAKLABA-52	chr2	132843690	intergenic	C2orf27B(dist=284456),ANKRD30BL(dist=61474)	5	0	5	2.73191	0	2.732
084623N	84623	HUMevbXBAKLABA-52	chr2	85612803	intronic	ELMOD3	0	4	4	0	2.18545	2.1856
084623N	84623	HUMevbXBAKLABA-52	chr2	135595538	promoter	ACMSD	0	4	4	0	2.18545	2.1856
084623N	84623	HUMevbXBAKLABA-52	chr2	104383419	intergenic	TMEM182(dist=949281),LOC100287010(dist=611889)	4	0	4	2.18552	0	2.1856
084623N	84623	HUMevbXBAKLABA-52	chr9	7761714	intergenic	KDM4C(dist=586066),TMEM261(dist=34777)	4	0	4	2.18543	0	2.1856
084623N	84623	HUMevbXBAKLABA-52	chr9	136656030	intronic	VAV2	0	4	4	0	2.18557	2.1856
084623N	84623	HUMevbXBAKLABA-52	chr9	2980003	intergenic	KIAA0020(dist=135873),RFX3(dist=238294)	5	0	5	2.732	0	2.732
084623N	84623	HUMevbXBAKLABA-52	chr13	114600212	intronic	LINC00452	0	4	4	0	2.18555	2.1856
084623N	84623	HUMevbXBAKLABA-52	chr13	83940159	intergenic	NONE(dist=NONE),SLITRK1(dist=511181)	0	4	4	0	2.1852	2.1856
084623N	84623	HUMevbXBAKLABA-52	chr13	55468718	intergenic	MIR1297(dist=582535),MIR5007(dist=279871)	4	0	4	2.18556	0	2.1856
084623N	84623	HUMevbXBAKLABA-52	chr13	47512284	intergenic	HTR2A(dist=41073),SUCLA2(dist=1004507)	4	0	4	2.18556	0	2.1856
084623N	84623	HUMevbXBAKLABA-52	chr10	114490549	intronic	VTI1A	0	5	5	0	2.73158	2.732
084623N	84623	HUMevbXBAKLABA-52	chr10	94811860	intronic	EXOC6	0	5	5	0	2.73194	2.732
084623N	84623	HUMevbXBAKLABA-52	chr10	20446353	intronic	PLXDC2	4	0	4	2.18545	0	2.1856
084623N	84623	HUMevbXBAKLABA-52	chr10	124403716	intergenic	DMBT1(dist=464),C10orf120(dist=53509)	9	0	9	4.9173	0	4.91759
084623N	84623	HUMevbXBAKLABA-52	chr5	146660887	intronic	STK32A	0	4	4	0	2.18557	2.1856
084623N	84623	HUMevbXBAKLABA-52	chr5	173953113	intergenic	HMP19(dist=416931),MSX2(dist=198462)	4	0	4	2.1855	0	2.1856
084623N	84623	HUMevbXBAKLABA-52	chr5	10478	intergenic	NONE(dist=NONE),PLEKHG4B(dist=129895)	0	5	5	0	2.73205	2.732
084623N	84623	HUMevbXBAKLABA-52	chr5	12461230	intergenic	CTNND2(dist=557075),LINC01194(dist=113739)	7	0	7	3.82474	0	3.82479
085423N	85423	HUMevbXBAKNABA-56	chr7	24407440	intergenic	NPY(dist=75956),MPP6(dist=205645)	4	0	4	2.634	0	2.63401
085423N	85423	HUMevbXBAKNABA-56	chr20	30067939	intronic	REM1	0	4	4	0	2.6342	2.63401
085423N	85423	HUMevbXBAKNABA-56	chr14	61954498	intronic	PRKCH	0	7	7	0	4.60962	4.60952
085423N	85423	HUMevbXBAKNABA-56	chr8	59967472	intronic	TOX	5	0	5	3.29286	0	3.29252
085423N	85423	HUMevbXBAKNABA-56	chr19	53963402	promoter;downstream	ZNF813;ZNF761	0	4	4	0	2.63435	2.63401
085423N	85423	HUMevbXBAKNABA-56	chr19	3042634	intronic	TLE2	0	4	4	0	2.6345	2.63401
085423N	85423	HUMevbXBAKNABA-56	chr17	59095681	intronic	BCAS3	6	0	6	3.95143	0	3.95102
085423N	85423	HUMevbXBAKNABA-56	chr17	72024920	intergenic	LINC00469(dist=200244),RPL38(dist=174875)	0	6	6	0	3.9512	3.95102
085423N	85423	HUMevbXBAKNABA-56	chr18	44009748	intronic	RNF165	4	0	4	2.6342	0	2.63401
085423N	85423	HUMevbXBAKNABA-56	chr3	78455965	intergenic	ROBO2(dist=756851),ROBO1(dist=190423)	4	0	4	2.63422	0	2.63401
085423N	85423	HUMevbXBAKNABA-56	chr12	31834205	intronic	AMN1	5	0	5	3.2925	0	3.29252
085423N	85423	HUMevbXBAKNABA-56	chr15	48295959	intergenic	SEMA6D(dist=229539),SLC24A5(dist=117210)	4	0	4	2.63429	0	2.63401
085423N	85423	HUMevbXBAKNABA-56	chr15	68654128	intronic	ITGA11	0	5	5	0	3.29417	3.29252
085423N	85423	HUMevbXBAKNABA-56	chr4	1982042	UTR3	WHSC1	4	0	4	2.6341	0	2.63401
085423N	85423	HUMevbXBAKNABA-56	chr2	133028928	intergenic	ANKRD30BL(dist=13386),GPR39(dist=145219)	0	7	7	0	4.61012	4.60952
085423N	85423	HUMevbXBAKNABA-56	chr2	220252812	promoter	DNPEP	0	5	5	0	3.293	3.29252
085423N	85423	HUMevbXBAKNABA-56	chr2	51766542	intergenic	NRXN1(dist=506868),NONE(dist=NONE)	5	0	5	3.29286	0	3.29252
085423N	85423	HUMevbXBAKNABA-56	chr10	97051869	promoter	PDLIM1	0	5	5	0	3.29292	3.29252
085423N	85423	HUMevbXBAKNABA-56	chr5	97485627	intergenic	LOC102546227(dist=478872),RGMB(dist=619372)	5	0	5	3.29286	0	3.29252
085423N	85423	HUMevbXBAKNABA-56	chr5	11172262	intronic	CTNND2	4	0	4	2.6342	0	2.63401
085423N	85423	HUMevbXBAKNABA-56	chr5	43586098	ncRNA_intronic	NNT-AS1	4	0	4	2.63422	0	2.63401
071552N	71552	HUMevbXBAKPABA-58	chr7	127721392	intronic	SND1	0	18	18	0	19.2555	19.2554
071552N	71552	HUMevbXBAKPABA-58	chr7	64942005	intergenic	ZNF92(dist=75957),LOC441242(dist=169919)	4	0	4	4.27908	0	4.27898
071552N	71552	HUMevbXBAKPABA-58	chr7	100209988	intronic	MOSPD3	2	0	2	2.139	0	2.13949
071552N	71552	HUMevbXBAKPABA-58	chr20	37410836	intergenic	ACTR5(dist=9747),PPP1R16B(dist=23512)	0	3	3	0	3.2092	3.20924
071552N	71552	HUMevbXBAKPABA-58	chr22	40482595	intronic	TNRC6B	0	5	5	0	5.3488	5.34873
071552N	71552	HUMevbXBAKPABA-58	chr14	70633670	exonic	SLC8A3	4	0	4	4.27893	0	4.27898
071552N	71552	HUMevbXBAKPABA-58	chr8	129821686	intergenic	MIR1208(dist=659252),LINC00977(dist=407027)	8	0	8	8.558	0	8.55796
071552N	71552	HUMevbXBAKPABA-58	chr8	21078310	intergenic	RP11-421P23.1(dist=225680),RP11-24P4.1(dist=77440)	0	2	2	0	2.1395	2.13949
071552N	71552	HUMevbXBAKPABA-58	chr8	79971253	intergenic	IL7(dist=253495),STMN2(dist=551796)	0	2	2	0	2.13953	2.13949
071552N	71552	HUMevbXBAKPABA-58	chr19	23480192	intergenic	LOC100132815(dist=23139),ZNF91(dist=60306)	0	2	2	0	2.139	2.13949
071552N	71552	HUMevbXBAKPABA-58	chr19	19614603	intronic	GATAD2A	0	2	2	0	2.13933	2.13949
071552N	71552	HUMevbXBAKPABA-58	chr19	3358879	promoter	NFIC	3	0	3	3.20918	0	3.20924
071552N	71552	HUMevbXBAKPABA-58	chr1	177259900	intergenic	BRINP2(dist=8342),SEC16B(dist=638342)	2	0	2	2.1394	0	2.13949
071552N	71552	HUMevbXBAKPABA-58	chr1	235966226	exonic	LYST	2	0	2	2.13943	0	2.13949
071552N	71552	HUMevbXBAKPABA-58	chr1	157221998	intergenic	ETV3(dist=113615),FCRL5(dist=261169)	6	0	6	6.41836	0	6.41847
071552N	71552	HUMevbXBAKPABA-58	chr6	97198682	intergenic	FHL5(dist=134170),GPR63(dist=43316)	2	0	2	2.13947	0	2.13949
071552N	71552	HUMevbXBAKPABA-58	chr6	75956171	promoter;downstream	COX7A2;TMEM30A	1	1	2	1.07	1.07	2.13949
071552N	71552	HUMevbXBAKPABA-58	chr6	147610049	intronic	STXBP5	3	0	3	3.20932	0	3.20924
071552N	71552	HUMevbXBAKPABA-58	chr11	125936376	promoter	CDON	2	0	2	2.13933	0	2.13949
071552N	71552	HUMevbXBAKPABA-58	chr11	78113159	intronic	GAB2	2	0	2	2.13937	0	2.13949
071552N	71552	HUMevbXBAKPABA-58	chr11	115804929	intergenic	LINC00900(dist=174011),BUD13(dist=813957)	4	0	4	4.27905	0	4.27898
071552N	71552	HUMevbXBAKPABA-58	chr17	53825396	promoter	PCTP	0	2	2	0	2.1395	2.13949
071552N	71552	HUMevbXBAKPABA-58	chr17	13717430	intergenic	HS3ST3A1(dist=212186),CDRT15P1(dist=210385)	0	2	2	0	2.13956	2.13949
071552N	71552	HUMevbXBAKPABA-58	chr16	3341695	intergenic	ZNF263(dist=236),TIGD7(dist=7113)	2	0	2	2.13956	0	2.13949
071552N	71552	HUMevbXBAKPABA-58	chr16	9757988	intergenic	MIR7641-2(dist=99740),GRIN2A(dist=89277)	0	2	2	0	2.1396	2.13949
071552N	71552	HUMevbXBAKPABA-58	chr16	14055676	intergenic	ERCC4(dist=9471),MKL2(dist=109520)	0	3	3	0	3.20925	3.20924
071552N	71552	HUMevbXBAKPABA-58	chr3	168748108	intergenic	RP11-368I23.2(dist=108327),MECOM(dist=53179)	0	2	2	0	2.139	2.13949
071552N	71552	HUMevbXBAKPABA-58	chr3	147638617	intergenic	ZIC1(dist=504111),AGTR1(dist=777041)	0	2	2	0	2.1395	2.13949
071552N	71552	HUMevbXBAKPABA-58	chr3	168748164	intergenic	RP11-368I23.2(dist=108383),MECOM(dist=53123)	2	0	2	2.14	0	2.13949
071552N	71552	HUMevbXBAKPABA-58	chr12	127258028	promoter	LINC00944	2	0	2	2.1395	0	2.13949
071552N	71552	HUMevbXBAKPABA-58	chr12	41926432	intronic	PDZRN4	0	4	4	0	4.27898	4.27898
071552N	71552	HUMevbXBAKPABA-58	chr12	65942402	intergenic	MSRB3(dist=81715),RPSAP52(dist=209398)	0	5	5	0	5.34875	5.34873
071552N	71552	HUMevbXBAKPABA-58	chr12	50489827	intronic	SMARCD1	0	5	5	0	5.34909	5.34873
071552N	71552	HUMevbXBAKPABA-58	chr12	63570860	intergenic	AVPR1A(dist=24270),DPY19L2(dist=381833)	0	3	3	0	3.20925	3.20924
071552N	71552	HUMevbXBAKPABA-58	chr15	25165243	UTR5	SNRPN	2	0	2	2.13947	0	2.13949
071552N	71552	HUMevbXBAKPABA-58	chr4	132247110	intergenic	NONE(dist=NONE),PCDH10(dist=1823360)	2	0	2	2.13945	0	2.13949
071552N	71552	HUMevbXBAKPABA-58	chr4	75348482	intergenic	AREG(dist=27756),AREG(dist=132147)	2	0	2	2.13957	0	2.13949
071552N	71552	HUMevbXBAKPABA-58	chr4	152945816	intergenic	PET112(dist=263641),FBXW7(dist=296594)	3	0	3	3.20921	0	3.20924
071552N	71552	HUMevbXBAKPABA-58	chr4	109209897	intergenic	LEF1-AS1(dist=112311),RPL34-AS1(dist=249449)	0	2	2	0	2.1395	2.13949
071552N	71552	HUMevbXBAKPABA-58	chr2	223743258	intronic	ACSL3	3	0	3	3.20931	0	3.20924
071552N	71552	HUMevbXBAKPABA-58	chr2	120456756	intergenic	TMEM177(dist=17062),PTPN4(dist=60451)	0	2	2	0	2.13933	2.13949
071552N	71552	HUMevbXBAKPABA-58	chr2	98856030	intronic	VWA3B	0	2	2	0	2.139	2.13949
071552N	71552	HUMevbXBAKPABA-58	chr2	86874069	intronic	RNF103-CHMP3	5	0	5	5.3487	0	5.34873
071552N	71552	HUMevbXBAKPABA-58	chr9	124561400	intergenic	DAB2IP(dist=13591),TTLL11(dist=22804)	2	0	2	2.1395	0	2.13949
071552N	71552	HUMevbXBAKPABA-58	chr13	31472283	ncRNA_intronic	TEX26-AS1	3	0	3	3.20919	0	3.20924
071552N	71552	HUMevbXBAKPABA-58	chr13	39752987	intergenic	NHLRC3(dist=128743),LHFP(dist=164042)	2	0	2	2.1395	0	2.13949
071552N	71552	HUMevbXBAKPABA-58	chr13	88767692	intergenic	LINC00397(dist=304917),LINC00433(dist=425392)	2	0	2	2.1395	0	2.13949
071552N	71552	HUMevbXBAKPABA-58	chr10	127921107	intronic	ADAM12	0	2	2	0	2.13954	2.13949
071552N	71552	HUMevbXBAKPABA-58	chr10	15127916	intronic	ACBD7	0	3	3	0	3.20929	3.20924
071552N	71552	HUMevbXBAKPABA-58	chr10	63071415	intergenic	LINC00845(dist=285240),TMEM26(dist=94986)	2	0	2	2.13947	0	2.13949
071552N	71552	HUMevbXBAKPABA-58	chr10	64514984	intergenic	ZNF365(dist=83213),ADO(dist=49532)	2	0	2	2.13944	0	2.13949
071552N	71552	HUMevbXBAKPABA-58	chr5	18215609	intergenic	LOC401177(dist=828190),CDH18(dist=1257546)	15	0	15	16.0463	0	16.0462
071552N	71552	HUMevbXBAKPABA-58	chr5	1295294	promoter	TERT	0	3	3	0	3.2094	3.20924
071552N	71552	HUMevbXBAKPABA-58	chr5	1295168	promoter	TERT	11	11	22	11.7672	11.7671	23.5344
071552N	71552	HUMevbXBAKPABA-58	chr5	17698269	intergenic	LOC401177(dist=310850),CDH18(dist=1774886)	0	7	7	0	7.48822	7.48822
071552N	71552	HUMevbXBAKPABA-58	chr5	1295071	exonic	TERT	2	0	2	2.13967	0	2.13949
071552N	71552	HUMevbXBAKPABA-58	chr5	17698960	intergenic	LOC401177(dist=311541),CDH18(dist=1774195)	0	2	2	0	2.14	2.13949
071552N	71552	HUMevbXBAKPABA-58	chr5	553863	intergenic	MIR4456(dist=17866),RP11-310P5.1(dist=48421)	0	2	2	0	2.1395	2.13949
071552N	71552	HUMevbXBAKPABA-58	chr5	17698940	intergenic	LOC401177(dist=311521),CDH18(dist=1774215)	0	19	19	0	20.3255	20.3252
071552N	71552	HUMevbXBAKPABA-58	chr5	67576101	intronic	PIK3R1	0	2	2	0	2.13952	2.13949
071552N	71552	HUMevbXBAKPABA-58	chr5	1295218	promoter	TERT	0	7	7	0	7.48785	7.48822
074797N	74797	HUMevbXCABBABA-68	chr7	61968057	intergenic	NONE(dist=NONE),ZNF733P(dist=783613)	0	12	12	0	7.7312	7.73125
074797N	74797	HUMevbXCABBABA-68	chr7	61970268	intergenic	NONE(dist=NONE),ZNF733P(dist=781402)	0	5	5	0	3.22132	3.22135
074797N	74797	HUMevbXCABBABA-68	chr7	61969588	intergenic	NONE(dist=NONE),ZNF733P(dist=782082)	0	4	4	0	2.57706	2.57708
074797N	74797	HUMevbXCABBABA-68	chr8	46853905	intergenic	NONE(dist=NONE),LINC00293(dist=898603)	0	7	7	0	4.50989	4.5099
074797N	74797	HUMevbXCABBABA-68	chr6	17767811	intronic	KIF13A	5	8	13	3.22136	5.15417	8.37552
074797N	74797	HUMevbXCABBABA-68	chr18	10167326	intergenic	VAPA(dist=207308),APCDD1(dist=287299)	17	0	17	10.9526	0	10.9526
074797N	74797	HUMevbXCABBABA-68	chr18	3260621	promoter;downstream	MYL12B;MYL12A	5	0	5	3.22122	0	3.22135
074797N	74797	HUMevbXCABBABA-68	chr4	63231191	intergenic	LPHN3(dist=293023),TECRL(dist=1912986)	10	0	10	6.4427	0	6.44271
076349N	76349	HUMevbXCABHAAA-75	chr19	2161605	promoter	DOT1L	5	0	5	2.03667	0	2.0371
076349N	76349	HUMevbXCABHAAA-75	chr4	74250625	intergenic	ANKRD17(dist=126123),ALB(dist=19347)	6	0	6	2.44446	0	2.44452
074058N	74058	HUMevbXCABIAAA-76	chr2	216279991	intronic	FN1	7	7	14	2.08717	2.08697	4.17416
076570N	76570	HUMevbXCABQAAA-86	chr6	130425583	exonic	L3MBTL3	3	0	3	2.44414	0	2.44389
076570N	76570	HUMevbXCABQAAA-86	chr3	137340078	intergenic	IL20RB(dist=610152),SOX14(dist=143056)	0	3	3	0	2.44414	2.44389
076570N	76570	HUMevbXCABQAAA-86	chr3	106415571	intergenic	CBLB(dist=827684),LINC00882(dist=413066)	0	3	3	0	2.44391	2.44389
076570N	76570	HUMevbXCABQAAA-86	chr10	3992676	intergenic	KLF6(dist=165203),MIR6078(dist=40676)	0	3	3	0	2.444	2.44389
076570N	76570	HUMevbXCABQAAA-86	chr5	172713256	intergenic	NKX2-5(dist=50941),STC2(dist=28470)	0	3	3	0	2.4441	2.44389
079990N	79990	HUMevbXCABSAAA-90	chr3	58109697	intronic	FLNB	5	5	10	6.717	6.717	13.4337
079990N	79990	HUMevbXCABSAAA-90	chr5	14151475	intronic	TRIO	2	0	2	2.687	0	2.68674
076645N	76645	HUMevbXCABUAAA-93	chr7	54293615	intergenic	HPVC1(dist=23501),VSTM2A(dist=316404)	0	2	2	0	2.65333	2.65327
076645N	76645	HUMevbXCABUAAA-93	chr14	22708349	intergenic	OR4E2(dist=574111),DAD1(dist=325458)	2	0	2	2.65333	0	2.65327
076645N	76645	HUMevbXCABUAAA-93	chr1	10034	promoter;downstream	DDX11L1;MIR6859-1,MIR6859-2,WASH7P	0	2	2	0	2.654	2.65327
076645N	76645	HUMevbXCABUAAA-93	chr1	12274307	intergenic	TNFRSF1B(dist=5030),VPS13D(dist=15806)	0	2	2	0	2.6535	2.65327
076645N	76645	HUMevbXCABUAAA-93	chr1	12274387	intergenic	TNFRSF1B(dist=5110),VPS13D(dist=15726)	3	0	3	3.9798	0	3.9799
076645N	76645	HUMevbXCABUAAA-93	chr4	168713368	intergenic	SPOCK3(dist=557627),ANXA10(dist=300320)	0	2	2	0	2.65333	2.65327
076645N	76645	HUMevbXCABUAAA-93	chr2	216285340	intronic	FN1	3	2	5	3.98	2.65314	6.63317
076645N	76645	HUMevbXCABUAAA-93	chr2	2174311	intronic	MYT1L	2	0	2	2.6535	0	2.65327
076645N	76645	HUMevbXCABUAAA-93	chr5	171336637	intronic	FBXW11	0	2	2	0	2.65333	2.65327
080264N	80264	HUMevbXCABWAAA-96	chr11	125756815	intronic	HYLS1	0	10	10	0	2.25941	2.25963
080264N	80264	HUMevbXCABWAAA-96	chr11	125756799	intronic	HYLS1	0	10	10	0	2.26	2.25963
074693N	74693	HUMevbXCACEAAA-118	chr2	171493227	intronic	MYO3B	22	22	44	3.55533	3.55548	7.1113
075334N	75334	HUMevbXCACIAAA-16	chr14	45610771	intronic	FANCM	0	7	7	0	2.142	2.14168
075334N	75334	HUMevbXCACIAAA-16	chr2	133027426	intergenic	ANKRD30BL(dist=11884),GPR39(dist=146721)	0	7	7	0	2.142	2.14168
075316N	75316	HUMevbXCACMAAA-146	chr8	1852082	intronic	ARHGEF10	0	17	17	0	5.05283	5.05322
075575N	75575	HUMevbXCACOAAA-151	chr3	177455247	ncRNA_intronic	LINC00578	0	5	5	0	2.87833	2.87803
075575N	75575	HUMevbXCACOAAA-151	chr12	33693084	intergenic	SYT10(dist=100330),ALG10(dist=482132)	0	4	4	0	2.302	2.30243
075575N	75575	HUMevbXCACOAAA-151	chr13	109135124	intergenic	TNFSF13B(dist=174292),MYO16(dist=113376)	2	3	5	1.151	1.7265	2.87803
081068N	81068	HUMevbXCACSAAA-171	chr22	31422856	intergenic	TUG1(dist=47476),SMTN(dist=54426)	6	0	6	2.82767	0	2.82781
081068N	81068	HUMevbXCACSAAA-171	chr11	89717067	intergenic	TRIM64(dist=9827),TRIM53AP(dist=9642)	0	6	6	0	2.82771	2.82781
081068N	81068	HUMevbXCACSAAA-171	chr2	216273214	intronic	FN1	5	14	19	2.35656	6.59803	8.95474
081068N	81068	HUMevbXCACSAAA-171	chr2	216280887	intronic	FN1	2	11	13	0.942667	5.1843	6.12693
081068N	81068	HUMevbXCACSAAA-171	chr13	66428636	intergenic	NONE(dist=NONE),PCDH9(dist=448330)	0	5	5	0	2.35625	2.35651
086062N	86062	HUMevbXCACUAAA-63	chr12	96628593	intronic	ELK3	0	11	11	0	5.84594	5.84604
086062N	86062	HUMevbXCACUAAA-63	chr12	96615543	intronic	ELK3	11	0	11	5.84595	0	5.84604
086062N	86062	HUMevbXCACUAAA-63	chr5	31280277	intronic	CDH6	0	6	6	0	3.189	3.18875
086062N	86062	HUMevbXCACUAAA-63	chr5	1295527	promoter	TERT	5	0	5	2.6572	0	2.65729
086062N	86062	HUMevbXCACUAAA-63	chr5	1295428	promoter	TERT	0	6	6	0	3.18874	3.18875
087971N	87971	HUMevbXCADGAAA-18	chr8	68749089	intergenic	CPA6(dist=90469),PREX2(dist=115514)	0	7	7	0	2.5018	2.50151
088537N	88537	HUMevbXCADIAAA-20	chr11	93239675	intronic	SMCO4	8	0	8	2.7984	0	2.79849
088537N	88537	HUMevbXCADIAAA-20	chr9	73006948	intronic	KLF9	0	6	6	0	2.09885	2.09887
088537N	88537	HUMevbXCADIAAA-20	chr10	23213207	promoter	ARMC3	7	0	7	2.44865	0	2.44868
075863N	75863	HUMevbXCADOABA-28	chr18	61919977	ncRNA_intronic	RP11-146N18.1,RP11-909B2.1	1	6	7	0.404048	2.42423	2.82837
075863N	75863	HUMevbXCADOABA-28	chr1	121484746	intergenic	EMBP1(dist=171060),NONE(dist=NONE)	0	5	5	0	2.02031	2.02026
075863N	75863	HUMevbXCADOABA-28	chr6	103353085	intergenic	GRIK2(dist=835127),HACE1(dist=1822883)	0	8	8	0	3.23273	3.23242
075863N	75863	HUMevbXCADOABA-28	chr6	21545995	intergenic	LINC00581(dist=33872),SOX4(dist=47977)	0	15	15	0	6.06071	6.06078
075863N	75863	HUMevbXCADOABA-28	chr6	103353154	intergenic	GRIK2(dist=835196),HACE1(dist=1822814)	8	0	8	3.232	0	3.23242
089821N	89821	HUMevbXCADQABA-30	chr2	42226168	intergenic	C2orf91(dist=45225),PKDCC(dist=48993)	0	5	5	0	2.46778	2.4679
077346N	77346	HUMevbXCAEAAAA-41	chr2	115517445	intronic	DPP10	0	8	8	0	2.68533	2.6852
083763N	83763	HUMevbXCAEGAAA-56	chr15	76097174	intergenic	MIR4313(dist=42518),UBE2Q2(dist=38453)	0	10	10	0	5.17833	5.17849
078445N	78445	HUMevbXCAEKABA-61	chr19	53033100	intronic	ZNF808	0	8	8	0	3.94871	3.94877
078445N	78445	HUMevbXCAEKABA-61	chr2	120322514	intronic	PCDP1	6	0	6	2.96162	0	2.96158
078445N	78445	HUMevbXCAEKABA-61	chr10	123807814	intronic	TACC2	0	8	8	0	3.94887	3.94877
071917N	71917	HUMevbXCAEOABA-69	chr12	83974981	intergenic	TMTC2(dist=446914),SLC6A15(dist=1278286)	4	0	4	2.06503	0	2.06503
071917N	71917	HUMevbXCAEOABA-69	chr4	184643439	intergenic	TRAPPC11(dist=8692),STOX2(dist=183070)	0	4	4	0	2.06503	2.06503
076923L	76923	HUMevbXCAEWAAA-79	chr7	10005	intergenic	NONE(dist=NONE),LOC100507642(dist=139713)	0	6	6	0	2.604	2.60413
076923L	76923	HUMevbXCAEWAAA-79	chr1	109630114	promoter	TMEM167B	0	9	9	0	3.906	3.9062
076923L	76923	HUMevbXCAEWAAA-79	chr15	87706644	intergenic	AGBL1(dist=134361),LINC00052(dist=413516)	14	0	14	6.07624	0	6.07631
081093N	81093	HUMevbXCAEYAAA-82	chr16	85176444	ncRNA_intronic	LOC400548	6	6	12	2.03547	2.03536	4.07092
081093N	81093	HUMevbXCAEYAAA-82	chr2	149671327	intronic	KIF5C	3	3	6	1.01778	1.01769	2.03546
081093N	81093	HUMevbXCAEYAAA-82	chr9	29627043	intergenic	LINGO2(dist=414045),LOC401497(dist=761890)	0	6	6	0	2.03509	2.03546
080905N	80905	HUMevbXCAFCAAA-86	chr7	35575580	intergenic	LOC401324(dist=159494),HERPUD2(dist=96690)	0	3	3	0	2.67814	2.67783
080905N	80905	HUMevbXCAFCAAA-86	chr14	78898685	intronic	NRXN3	3	0	3	2.678	0	2.67783
080905N	80905	HUMevbXCAFCAAA-86	chr1	168952360	ncRNA_intronic	LINC00970	4	0	4	3.57	0	3.57044
080905N	80905	HUMevbXCAFCAAA-86	chr12	59501119	intergenic	LRIG3(dist=186800),SLC16A7(dist=488702)	0	3	3	0	2.67825	2.67783
080905N	80905	HUMevbXCAFCAAA-86	chr2	100667659	intronic	AFF3	3	0	3	2.678	0	2.67783
075920N	75920	HUMevbXCAFEAAA-90	chr19	30302082	promoter	CCNE1	0	6	6	0	2.94	2.94018
075920N	75920	HUMevbXCAFEAAA-90	chr21	21557244	intergenic	AL109763.2(dist=1425114),LINC00320(dist=557664)	3	5	8	1.47	2.45	3.92023
081050N	81050	HUMevbXCAFGAAA-93	chr19	36212885	intronic	KMT2B	12	0	12	5.76	0	5.76003
081050N	81050	HUMevbXCAFGAAA-93	chr19	36212935	intronic	KMT2B	0	9	9	0	4.32	4.32002
081050N	81050	HUMevbXCAFGAAA-93	chr15	40823440	intergenic	CHST14(dist=58083),C15orf57(dist=100)	3	6	9	1.44	2.88	4.32002
081593N	81593	HUMevbXCAFIACA-96	chr2	144276888	exonic	ARHGAP15	9	0	9	2.79861	0	2.79858
081593N	81593	HUMevbXCAFIACA-96	chr21	10191298	intergenic	TEKT4P2(dist=222705),TPTE(dist=715445)	8	5	13	2.48772	1.55479	4.0424
080420N	80420	HUMevbXCAFOAAA-110	chr8	57885492	intronic	IMPAD1	4	0	4	2.8075	0	2.80734
080420N	80420	HUMevbXCAFOAAA-110	chr11	41466751	intronic	LRRC4C	3	0	3	2.10562	0	2.1055
080420N	80420	HUMevbXCAFOAAA-110	chr21	43154929	intergenic	LINC00112(dist=17187),RIPK4(dist=4600)	0	3	3	0	2.106	2.1055
080420N	80420	HUMevbXCAFOAAA-110	chr18	66250862	intergenic	RP11-638L3.1(dist=684006),TMX3(dist=90063)	0	3	3	0	2.10557	2.1055
080420N	80420	HUMevbXCAFOAAA-110	chr10	132588932	intergenic	GLRX3(dist=610286),MIR378C(dist=171919)	2	1	3	1.404	0.702	2.1055
081847N	81847	HUMevbXCAFYAAA-146	chr19	30302082	promoter	CCNE1	0	17	17	0	6.65288	6.65309
079872N	79872	HUMevbXCAGAAAA-151	chr7	97303026	intergenic	ACN9(dist=491951),TAC1(dist=58245)	0	8	8	0	3.54769	3.54799
079872N	79872	HUMevbXCAGAAAA-151	chr19	36213567	exonic	KMT2B	7	3	10	3.1045	1.33038	4.43498
078182N	78182	HUMevbXCAGMABA-74	chr1	180974139	intronic	STX6	9	0	9	3.14539	0	3.14539
078182N	78182	HUMevbXCAGMABA-74	chr3	165415417	intergenic	SLITRK3(dist=500948),BCHE(dist=75275)	0	7	7	0	2.44597	2.44642
085411N	85411	HUMevbXCAGOABA-76	chr3	30076251	intergenic	RBMS3(dist=24365),TGFBR2(dist=571743)	12	0	12	4.51425	0	4.5141
078133N	78133	HUMevbXCAGQABA-79	chr1	239624846	intergenic	LINC01139(dist=975529),CHRM3(dist=167527)	7	0	7	3.11641	0	3.11645
077811N	77811	HUMevbXCAGWAAA-22	chr2	216264710	intronic	FN1	5	3	8	1.81429	1.0885	2.90312
071524N	71524	HUMevbXCAHIAAA-36	chr7	129171059	intergenic	SMKR1(dist=18286),NRF1(dist=80496)	6	0	6	2.77137	0	2.77114
085941N	85941	HUMevbXCAHKABA-39	chr8	128472618	ncRNA_intronic	CASC8	0	3	3	0	2.05977	2.0597
085941N	85941	HUMevbXCAHKABA-39	chr19	4545741	intronic	SEMA6B	0	3	3	0	2.05993	2.0597
085941N	85941	HUMevbXCAHKABA-39	chr19	48467654	intergenic	SNAR-C2(dist=8596),BSPH1(dist=3649)	5	0	5	3.43284	0	3.43283
085941N	85941	HUMevbXCAHKABA-39	chr6	158940597	intergenic	TULP4(dist=7741),TMEM181(dist=16871)	0	3	3	0	2.05977	2.0597
085941N	85941	HUMevbXCAHKABA-39	chr11	87482624	intergenic	TMEM135(dist=442748),RAB38(dist=363791)	0	3	3	0	2.0597	2.0597
085941N	85941	HUMevbXCAHKABA-39	chr11	72943433	intronic	P2RY2	3	0	3	2.05971	0	2.0597
085941N	85941	HUMevbXCAHKABA-39	chr16	20237759	intergenic	GPR139(dist=152659),GP2(dist=84052)	3	0	3	2.05965	0	2.0597
085941N	85941	HUMevbXCAHKABA-39	chr3	72600034	intergenic	RYBP(dist=104260),SHQ1(dist=198394)	0	3	3	0	2.05993	2.0597
085941N	85941	HUMevbXCAHKABA-39	chr12	94150307	intronic	CRADD	3	0	3	2.05971	0	2.0597
085941N	85941	HUMevbXCAHKABA-39	chr12	48107169	exonic	ENDOU	0	3	3	0	2.05964	2.0597
085941N	85941	HUMevbXCAHKABA-39	chr2	183378833	intronic	PDE1A	3	0	3	2.0598	0	2.0597
085941N	85941	HUMevbXCAHKABA-39	chr2	233370043	intergenic	ECEL1(dist=17511),PRSS56(dist=15130)	0	3	3	0	2.05967	2.0597
085941N	85941	HUMevbXCAHKABA-39	chr5	16833104	intronic	MYO10	0	4	4	0	2.74634	2.74626
085941N	85941	HUMevbXCAHKABA-39	chr5	3909648	intergenic	IRX1(dist=308131),LOC101929153(dist=863946)	0	3	3	0	2.0598	2.0597
085850N	85850	HUMevbXCAHMABA-41	chr11	130369916	intergenic	ADAMTS15(dist=23377),MIR8052(dist=166714)	8	0	8	2.59408	0	2.59405
085850N	85850	HUMevbXCAHMABA-41	chr17	53503917	promoter	MMD	0	8	8	0	2.5936	2.59405
085850N	85850	HUMevbXCAHMABA-41	chr2	61897259	intergenic	XPO1(dist=131841),FAM161A(dist=154724)	0	7	7	0	2.26967	2.2698
081413N	81413	HUMevbXCAHQABA-52	chr1	73888519	intergenic	NEGR1(dist=1140242),LRRIQ3(dist=603183)	0	5	5	0	2.63429	2.63396
071516N	71516	HUMevbXCAHUABA-58	chr11	121116371	intergenic	TECTA(dist=54856),SC5D(dist=47017)	0	5	5	0	2.48735	2.48735
071516N	71516	HUMevbXCAHUABA-58	chr11	121116328	intergenic	TECTA(dist=54813),SC5D(dist=47060)	6	0	6	2.9847	0	2.98482
084956N	84956	HUMevbXCAHWABA-61	chr10	127800750	intronic	ADAM12	3	3	6	1.40239	1.40247	2.80497
085193N	85193	HUMevbXCAHYABA-63	chr16	12055529	promoter	TNFRSF17	5	1	6	2.312	0.462375	2.77442
087657n	87657	HUMxbiXAAFAAAPEI-87	chr12	62983277	intronic	MON2	0	7	7	0	2.94329	2.94323
077775n	77775	HUMxbiXAANAAAPEI-27	chr4	132820831	intergenic	NONE(dist=NONE),PCDH10(dist=1249639)	0	4	4	0	2.632	2.63204
077775n	77775	HUMxbiXAANAAAPEI-27	chr5	11580	intergenic	NONE(dist=NONE),PLEKHG4B(dist=128793)	0	4	4	0	2.632	2.63204
079415N	79415	HUMxbiXABNABAPEI-62	chr9	26851636	intronic	CAAP1	0	4	4	0	2.162	2.16237
079316N	79316	HUMxbiXABOABAPEI-69	chr4	69869083	intergenic	UGT2A3(dist=51574),UGT2B10(dist=1212)	0	10	10	0	3.83468	3.8349
079316N	79316	HUMxbiXABOABAPEI-69	chr2	225178625	intergenic	SERPINE2(dist=274589),FAM124B(dist=64790)	6	0	6	2.3009	0	2.30094
079316N	79316	HUMxbiXABOABAPEI-69	chr6	64876551	intronic	EYS	0	6	6	0	2.30073	2.30094
079316N	79316	HUMxbiXABOABAPEI-69	chr21	30819544	intergenic	BACH1-IT2(dist=73450),GRIK1(dist=89710)	5	1	6	1.91737	0.383	2.30094
078704N	78704	HUMxbiXABVAAAPEI-82	chr4	3776812	intergenic	ADRA2C(dist=6559),FAM86EP(dist=166857)	0	13	13	0	3.39288	3.39283
078704N	78704	HUMxbiXABVAAAPEI-82	chr4	3776752	intergenic	ADRA2C(dist=6499),FAM86EP(dist=166917)	15	0	15	3.91483	0	3.9148
079658N	79658	HUMxbiXABZAAAPEI-86	chr17	5294579	intronic	NUP88	17	28	45	3.44648	5.67652	9.12281
079658N	79658	HUMxbiXABZAAAPEI-86	chr9	98145620	intergenic	FANCC(dist=65629),PTCH1(dist=59644)	11	0	11	2.23012	0	2.23002
079658N	79658	HUMxbiXABZAAAPEI-86	chr9	98004241	intronic	FANCC	0	14	14	0	2.83824	2.83821
079806N	79806	HUMxbiXACRAAAPEI-81	chr2	216249820	intronic	FN1	0	9	9	0	2.8212	2.82134
079806N	79806	HUMxbiXACRAAAPEI-81	chr8	110351824	intronic	ENY2	5	7	12	1.56706	2.19429	3.76179
079834L	79834	HUMxbiXACTAAAPEI-83	chr1	187321314	intergenic	PLA2G4A(dist=363201),NONE(dist=NONE)	0	8	8	0	2.05631	2.05639
080443N	80443	HUMxbiXAERAAAPEI-33	chr2	216299942	intronic	FN1	0	4	4	0	2.16952	2.16945
080443N	80443	HUMxbiXAERAAAPEI-33	chr2	216246023	intronic	FN1	0	5	5	0	2.71154	2.71181
072492N	72492	HUMxbiXAFFABAPEI-86	chr14	52342083	intronic	GNG2	0	3	3	0	2.97383	2.97391
