# Supplementary material for: Genomic and oncogenic preference of HBV integration in hepatocellular carcinoma
Source: Nat Commun. 2016 Oct 5;7:12992. doi: 10.1038/ncomms12992 (PMC5059470; doi:10.1038/ncomms12992)
Supplement: Supplementary Data 4 — Integration Frequency in Tumor and Normal Samples. [file ncomms12992-s5.xlsx]

## Sheet: TN
Supplementary Data 4: Integration Frequency in Tumor and Normal Samples
gene_name	Integration Frequency of normal samples	Normal sample number	Integration Frequency of tumor samples	Tumor sample number	chi-square_p	fisher_p
TERT	3	160	101	328	2.425e-13	2.2e-16
FN1	17	160	2	328	7.911e-08	2.794e-07
KMT2B	3	160	31	328	0.002029	0.001141
DDX11L1	2	160	23	328	0.00672	0.007209
DDX11L9	0	160	8	328	0.04639	0.05773
CCNA2	0	160	8	328	0.04639	0.05773
FAM157A	0	160	7	328	0.0627	0.1017
ANKRD30BL	0	160	7	328	0.0627	0.1017
PTPRN2	2	160	0	328	0.04246	0.107
PPP2R2C	2	160	0	328	0.04246	0.107
PDLIM1	2	160	0	328	0.04246	0.107
HDAC9	2	160	0	328	0.04246	0.107
FANCC	2	160	0	328	0.04246	0.107
ADAM12	2	160	0	328	0.04246	0.107
LRRC4C	2	160	1	328	0.2099	0.2515
LINGO1	2	160	1	328	0.2099	0.2515
DPP10	2	160	1	328	0.2099	0.2515
DDX11L5	1	160	8	328	0.1621	0.2829
SENP5	0	160	4	328	0.1607	0.3083
LINC00266-1	0	160	4	328	0.1607	0.3083
DDX11L2	0	160	4	328	0.1607	0.3083
ZNF813	1	160	0	328	0.1518	0.3279
ZNF808	1	160	0	328	0.1518	0.3279
ZNF804B	1	160	0	328	0.1518	0.3279
ZNF74	1	160	0	328	0.1518	0.3279
ZNF69	1	160	0	328	0.1518	0.3279
ZNF620	1	160	0	328	0.1518	0.3279
ZNF404	1	160	0	328	0.1518	0.3279
ZNF321P	1	160	0	328	0.1518	0.3279
ZCWPW2	1	160	0	328	0.1518	0.3279
ZC3H15	1	160	0	328	0.1518	0.3279
WHSC1	1	160	0	328	0.1518	0.3279
WDR66	1	160	0	328	0.1518	0.3279
VWA5B1	1	160	0	328	0.1518	0.3279
VTI1A	1	160	0	328	0.1518	0.3279
VIPR1	1	160	0	328	0.1518	0.3279
VAV2	1	160	0	328	0.1518	0.3279
UBR2	1	160	0	328	0.1518	0.3279
TYW1	1	160	0	328	0.1518	0.3279
TXNDC16	1	160	0	328	0.1518	0.3279
TTC39C	1	160	0	328	0.1518	0.3279
TSNAX-DISC1	1	160	0	328	0.1518	0.3279
TSC2	1	160	0	328	0.1518	0.3279
TPH2	1	160	0	328	0.1518	0.3279
TNRC6B	1	160	0	328	0.1518	0.3279
TNFRSF17	1	160	0	328	0.1518	0.3279
TMIGD1	1	160	0	328	0.1518	0.3279
TMEM181	1	160	0	328	0.1518	0.3279
TMEM167B	1	160	0	328	0.1518	0.3279
TMEM132B	1	160	0	328	0.1518	0.3279
TLE2	1	160	0	328	0.1518	0.3279
THEM6	1	160	0	328	0.1518	0.3279
THEGL	1	160	0	328	0.1518	0.3279
THAP8	1	160	0	328	0.1518	0.3279
TEX26-AS1	1	160	0	328	0.1518	0.3279
TACC2	1	160	0	328	0.1518	0.3279
SV2C	1	160	0	328	0.1518	0.3279
SUPT5H	1	160	0	328	0.1518	0.3279
STXBP6	1	160	0	328	0.1518	0.3279
STXBP5	1	160	0	328	0.1518	0.3279
STX6	1	160	0	328	0.1518	0.3279
STAC	1	160	0	328	0.1518	0.3279
SPG7	1	160	0	328	0.1518	0.3279
SNX16	1	160	0	328	0.1518	0.3279
SNRPN	1	160	0	328	0.1518	0.3279
SNRPB	1	160	0	328	0.1518	0.3279
SNRNP70	1	160	0	328	0.1518	0.3279
SMCO4	1	160	0	328	0.1518	0.3279
SMARCD1	1	160	0	328	0.1518	0.3279
SLIT3	1	160	0	328	0.1518	0.3279
SLC8A3	1	160	0	328	0.1518	0.3279
SLC32A1	1	160	0	328	0.1518	0.3279
SLC25A20	1	160	0	328	0.1518	0.3279
SIPA1L1	1	160	0	328	0.1518	0.3279
SETX	1	160	0	328	0.1518	0.3279
SETD9	1	160	0	328	0.1518	0.3279
SEPP1	1	160	0	328	0.1518	0.3279
SEMA6B	1	160	0	328	0.1518	0.3279
SEC14L5	1	160	0	328	0.1518	0.3279
SBK2	1	160	0	328	0.1518	0.3279
SAMD12-AS1	1	160	0	328	0.1518	0.3279
RRAGD	1	160	0	328	0.1518	0.3279
RPL4	1	160	0	328	0.1518	0.3279
RP11-696N14.1	1	160	0	328	0.1518	0.3279
RP11-146N18.1	1	160	0	328	0.1518	0.3279
RNF165	1	160	0	328	0.1518	0.3279
RNF103-CHMP3	1	160	0	328	0.1518	0.3279
RHOB	1	160	0	328	0.1518	0.3279
RERE	1	160	0	328	0.1518	0.3279
REM1	1	160	0	328	0.1518	0.3279
RELN	1	160	0	328	0.1518	0.3279
RBM20	1	160	0	328	0.1518	0.3279
RABGAP1L	1	160	0	328	0.1518	0.3279
RAB11B	1	160	0	328	0.1518	0.3279
PVRL3	1	160	0	328	0.1518	0.3279
PRKCH	1	160	0	328	0.1518	0.3279
PLXDC2	1	160	0	328	0.1518	0.3279
PLEKHA6	1	160	0	328	0.1518	0.3279
PLCG2	1	160	0	328	0.1518	0.3279
PKHD1L1	1	160	0	328	0.1518	0.3279
PIK3R1	1	160	0	328	0.1518	0.3279
PHLPP1	1	160	0	328	0.1518	0.3279
PHACTR3	1	160	0	328	0.1518	0.3279
PGPEP1	1	160	0	328	0.1518	0.3279
PDE1A	1	160	0	328	0.1518	0.3279
PCTP	1	160	0	328	0.1518	0.3279
PCGF3	1	160	0	328	0.1518	0.3279
PCDP1	1	160	0	328	0.1518	0.3279
PCDH15	1	160	0	328	0.1518	0.3279
P2RY2	1	160	0	328	0.1518	0.3279
OXR1	1	160	0	328	0.1518	0.3279
OR10AG1	1	160	0	328	0.1518	0.3279
OBSCN	1	160	0	328	0.1518	0.3279
NUP88	1	160	0	328	0.1518	0.3279
NPSR1-AS1	1	160	0	328	0.1518	0.3279
NFIC	1	160	0	328	0.1518	0.3279
NDST3	1	160	0	328	0.1518	0.3279
NBPF10	1	160	0	328	0.1518	0.3279
MYT1L	1	160	0	328	0.1518	0.3279
MYO3B	1	160	0	328	0.1518	0.3279
MYO10	1	160	0	328	0.1518	0.3279
MYL12B	1	160	0	328	0.1518	0.3279
MUSK	1	160	0	328	0.1518	0.3279
MTRF1	1	160	0	328	0.1518	0.3279
MTOR	1	160	0	328	0.1518	0.3279
MRPL45P2	1	160	0	328	0.1518	0.3279
MRPL45	1	160	0	328	0.1518	0.3279
MMD	1	160	0	328	0.1518	0.3279
MLLT10P1	1	160	0	328	0.1518	0.3279
MIR381HG	1	160	0	328	0.1518	0.3279
MIR3134	1	160	0	328	0.1518	0.3279
MFSD4	1	160	0	328	0.1518	0.3279
ME3	1	160	0	328	0.1518	0.3279
MAGI2	1	160	0	328	0.1518	0.3279
LYST	1	160	0	328	0.1518	0.3279
LOXL2	1	160	0	328	0.1518	0.3279
LOC400548	1	160	0	328	0.1518	0.3279
LOC101929625	1	160	0	328	0.1518	0.3279
LOC101928882	1	160	0	328	0.1518	0.3279
LOC101927079	1	160	0	328	0.1518	0.3279
LOC101054525	1	160	0	328	0.1518	0.3279
LOC100506403	1	160	0	328	0.1518	0.3279
LINC00970	1	160	0	328	0.1518	0.3279
LINC00944	1	160	0	328	0.1518	0.3279
LINC00907	1	160	0	328	0.1518	0.3279
LINC00494	1	160	0	328	0.1518	0.3279
LINC00457	1	160	0	328	0.1518	0.3279
LINC00452	1	160	0	328	0.1518	0.3279
LINC00358	1	160	0	328	0.1518	0.3279
LANCL1	1	160	0	328	0.1518	0.3279
L3MBTL3	1	160	0	328	0.1518	0.3279
KLF9	1	160	0	328	0.1518	0.3279
KIF5C	1	160	0	328	0.1518	0.3279
KIF26B	1	160	0	328	0.1518	0.3279
KIF13A	1	160	0	328	0.1518	0.3279
KIAA0825	1	160	0	328	0.1518	0.3279
KDM4B	1	160	0	328	0.1518	0.3279
ITK	1	160	0	328	0.1518	0.3279
ITGA11	1	160	0	328	0.1518	0.3279
IQGAP2	1	160	0	328	0.1518	0.3279
IMPAD1	1	160	0	328	0.1518	0.3279
IMMP2L	1	160	0	328	0.1518	0.3279
IL1RAP	1	160	0	328	0.1518	0.3279
HYLS1	1	160	0	328	0.1518	0.3279
HPR	1	160	0	328	0.1518	0.3279
HNRNPH1	1	160	0	328	0.1518	0.3279
HIVEP3	1	160	0	328	0.1518	0.3279
GRPEL2	1	160	0	328	0.1518	0.3279
GRIN2B	1	160	0	328	0.1518	0.3279
GREB1	1	160	0	328	0.1518	0.3279
GPM6A	1	160	0	328	0.1518	0.3279
GNG2	1	160	0	328	0.1518	0.3279
GLTP	1	160	0	328	0.1518	0.3279
GBA	1	160	0	328	0.1518	0.3279
GATAD2A	1	160	0	328	0.1518	0.3279
GAL3ST1	1	160	0	328	0.1518	0.3279
GAB2	1	160	0	328	0.1518	0.3279
FUT8	1	160	0	328	0.1518	0.3279
FSTL5	1	160	0	328	0.1518	0.3279
FMN2	1	160	0	328	0.1518	0.3279
FLNB	1	160	0	328	0.1518	0.3279
FIP1L1	1	160	0	328	0.1518	0.3279
FGF14	1	160	0	328	0.1518	0.3279
FGF12	1	160	0	328	0.1518	0.3279
FBXW11	1	160	0	328	0.1518	0.3279
FANCM	1	160	0	328	0.1518	0.3279
F11-AS1	1	160	0	328	0.1518	0.3279
EYS	1	160	0	328	0.1518	0.3279
EVPL	1	160	0	328	0.1518	0.3279
ESCO1	1	160	0	328	0.1518	0.3279
ERICH1-AS1	1	160	0	328	0.1518	0.3279
EPB41L1	1	160	0	328	0.1518	0.3279
ENY2	1	160	0	328	0.1518	0.3279
ENDOU	1	160	0	328	0.1518	0.3279
ENDOD1	1	160	0	328	0.1518	0.3279
ELN	1	160	0	328	0.1518	0.3279
ELMOD3	1	160	0	328	0.1518	0.3279
ELK3	1	160	0	328	0.1518	0.3279
DPP6	1	160	0	328	0.1518	0.3279
DOT1L	1	160	0	328	0.1518	0.3279
DNPEP	1	160	0	328	0.1518	0.3279
DNAJC1	1	160	0	328	0.1518	0.3279
DNAH1	1	160	0	328	0.1518	0.3279
DIP2C	1	160	0	328	0.1518	0.3279
DHX30	1	160	0	328	0.1518	0.3279
DESI2	1	160	0	328	0.1518	0.3279
DDB2	1	160	0	328	0.1518	0.3279
CYP4B1	1	160	0	328	0.1518	0.3279
CYP2C9	1	160	0	328	0.1518	0.3279
CSGALNACT1	1	160	0	328	0.1518	0.3279
CRADD	1	160	0	328	0.1518	0.3279
COL22A1	1	160	0	328	0.1518	0.3279
COBL	1	160	0	328	0.1518	0.3279
CNTNAP5	1	160	0	328	0.1518	0.3279
CNGB3	1	160	0	328	0.1518	0.3279
CFH	1	160	0	328	0.1518	0.3279
CDON	1	160	0	328	0.1518	0.3279
CDKN1B	1	160	0	328	0.1518	0.3279
CDKAL1	1	160	0	328	0.1518	0.3279
CDH13	1	160	0	328	0.1518	0.3279
CDH11	1	160	0	328	0.1518	0.3279
CASC8	1	160	0	328	0.1518	0.3279
CAMTA1	1	160	0	328	0.1518	0.3279
CAMK2A	1	160	0	328	0.1518	0.3279
CADM1	1	160	0	328	0.1518	0.3279
C9orf85	1	160	0	328	0.1518	0.3279
C1orf198	1	160	0	328	0.1518	0.3279
BTF3L4	1	160	0	328	0.1518	0.3279
ATRNL1	1	160	0	328	0.1518	0.3279
ATP6V1E1	1	160	0	328	0.1518	0.3279
ATP2B2	1	160	0	328	0.1518	0.3279
ATP11A	1	160	0	328	0.1518	0.3279
ASPH	1	160	0	328	0.1518	0.3279
ARMC3	1	160	0	328	0.1518	0.3279
ARIH2	1	160	0	328	0.1518	0.3279
ARHGEF10	1	160	0	328	0.1518	0.3279
ARHGAP15	1	160	0	328	0.1518	0.3279
APC	1	160	0	328	0.1518	0.3279
AP2A2	1	160	0	328	0.1518	0.3279
ANTXR2	1	160	0	328	0.1518	0.3279
ANKS3	1	160	0	328	0.1518	0.3279
ANKRD30A	1	160	0	328	0.1518	0.3279
AMN1	1	160	0	328	0.1518	0.3279
ALKBH7	1	160	0	328	0.1518	0.3279
ALK	1	160	0	328	0.1518	0.3279
ALDH5A1	1	160	0	328	0.1518	0.3279
ALB	1	160	0	328	0.1518	0.3279
ADAMTSL3	1	160	0	328	0.1518	0.3279
ACSL3	1	160	0	328	0.1518	0.3279
ACSL1	1	160	0	328	0.1518	0.3279
ACMSD	1	160	0	328	0.1518	0.3279
ACBD7	1	160	0	328	0.1518	0.3279
AC016910.1	1	160	0	328	0.1518	0.3279
AC010127.3	1	160	0	328	0.1518	0.3279
ZFPM2	1	160	1	328	0.6033	0.5487
WWOX	1	160	1	328	0.6033	0.5487
TRIO	1	160	1	328	0.6033	0.5487
TOX	1	160	1	328	0.6033	0.5487
SUGCT	1	160	1	328	0.6033	0.5487
STK32A	1	160	1	328	0.6033	0.5487
SPRED2	1	160	1	328	0.6033	0.5487
SLCO5A1	1	160	1	328	0.6033	0.5487
SLC6A12	1	160	1	328	0.6033	0.5487
SLC26A3	1	160	1	328	0.6033	0.5487
SLC10A1	1	160	1	328	0.6033	0.5487
PTPRT	1	160	1	328	0.6033	0.5487
PDZRN4	1	160	1	328	0.6033	0.5487
PALM2	1	160	1	328	0.6033	0.5487
NRXN3	1	160	1	328	0.6033	0.5487
NPR2	1	160	1	328	0.6033	0.5487
NNT-AS1	1	160	1	328	0.6033	0.5487
MOSPD3	1	160	1	328	0.6033	0.5487
MON2	1	160	1	328	0.6033	0.5487
LMAN1	1	160	1	328	0.6033	0.5487
GLIS3	1	160	1	328	0.6033	0.5487
FYB	1	160	1	328	0.6033	0.5487
FRRS1	1	160	1	328	0.6033	0.5487
FHIT	1	160	1	328	0.6033	0.5487
FAM35BP	1	160	1	328	0.6033	0.5487
EXOC6	1	160	1	328	0.6033	0.5487
EXOC4	1	160	1	328	0.6033	0.5487
EPB41L2	1	160	1	328	0.6033	0.5487
DLG2	1	160	1	328	0.6033	0.5487
DKK4	1	160	1	328	0.6033	0.5487
COX7A2	1	160	1	328	0.6033	0.5487
CNTN5	1	160	1	328	0.6033	0.5487
CDH6	1	160	1	328	0.6033	0.5487
CAAP1	1	160	1	328	0.6033	0.5487
BTBD11	1	160	1	328	0.6033	0.5487
ARHGAP32	1	160	1	328	0.6033	0.5487
APBA2	1	160	1	328	0.6033	0.5487
ANKHD1	1	160	1	328	0.6033	0.5487
AFF3	1	160	1	328	0.6033	0.5487
AC073283.4	1	160	1	328	0.6033	0.5487
AHRR	0	160	3	328	0.5532	0.5534
UNC5D	0	160	3	328	0.225	0.5543
MIR4457	0	160	3	328	0.225	0.5543
EYA4	0	160	3	328	0.225	0.5543
CCND1	0	160	3	328	0.225	0.5543
XYLT1	2	160	3	328	0.7298	0.6647
SLBP	3	160	4	328	0.5675	0.6884
CCNE1	2	160	7	328	0.4956	0.7245
ZSWIM6	0	160	1	328	0.4845	1
ZNF891	0	160	1	328	0.4845	1
ZNF845	0	160	1	328	0.4845	1
ZNF830	0	160	1	328	0.4845	1
ZNF740	0	160	1	328	0.4845	1
ZNF729	0	160	1	328	0.4845	1
ZNF704	0	160	1	328	0.4845	1
ZNF605	0	160	1	328	0.4845	1
ZNF595	0	160	1	328	0.4845	1
ZNF586	0	160	1	328	0.4845	1
ZNF423	0	160	1	328	0.4845	1
ZNF254	0	160	1	328	0.4845	1
ZNF212	0	160	1	328	0.4845	1
ZNF19	0	160	1	328	0.4845	1
ZNF141	0	160	1	328	0.4845	1
ZMAT4	0	160	2	328	0.3223	1
ZHX2	0	160	2	328	0.3223	1
ZGPAT	0	160	1	328	0.4845	1
ZDHHC11	0	160	1	328	0.4845	1
ZCCHC24	0	160	1	328	0.4845	1
ZCCHC14	0	160	1	328	0.4845	1
ZC3H12D	0	160	1	328	0.4845	1
ZC3H11A	0	160	1	328	0.4845	1
ZBTB38	0	160	1	328	0.4845	1
ZBTB32	0	160	2	328	0.3223	1
YEATS4	0	160	1	328	0.4845	1
XPO6	0	160	1	328	0.4845	1
WWP2	0	160	1	328	0.4845	1
WHSC1L1	0	160	1	328	0.4845	1
WDR64	0	160	1	328	0.4845	1
WDR49	0	160	1	328	0.4845	1
WDR45B	0	160	1	328	0.4845	1
WBSCR16	0	160	1	328	0.4845	1
WASH7P	0	160	1	328	0.4845	1
WASH5P	0	160	1	328	0.4845	1
WASH2P	0	160	1	328	0.4845	1
WASH1	0	160	1	328	0.4845	1
WASF2	0	160	1	328	0.4845	1
VWA3B	1	160	4	328	0.5404	1
VSTM1	0	160	1	328	0.4845	1
VPS72	0	160	1	328	0.4845	1
VLDLR-AS1	0	160	1	328	0.4845	1
VIPR2	0	160	2	328	0.3223	1
VGLL4	0	160	1	328	0.4845	1
VEGFC	0	160	1	328	0.4845	1
USP1	0	160	1	328	0.4845	1
USH2A	0	160	1	328	0.4845	1
UNC5A	0	160	1	328	0.4845	1
UNC45B	0	160	1	328	0.4845	1
UNC13B	0	160	1	328	0.4845	1
ULK4	0	160	1	328	0.4845	1
ULK2	0	160	1	328	0.4845	1
UGDH-AS1	0	160	1	328	0.4845	1
UBLCP1	0	160	1	328	0.4845	1
UBE4B	0	160	1	328	0.4845	1
UBE3A	0	160	1	328	0.4845	1
UBE2H	0	160	1	328	0.4845	1
TXLNB	0	160	1	328	0.4845	1
TVP23C	0	160	1	328	0.4845	1
TVP23B	0	160	1	328	0.4845	1
TUSC3	0	160	1	328	0.4845	1
TTYH3	0	160	1	328	0.4845	1
TTC40	0	160	1	328	0.4845	1
TTC21B-AS1	0	160	1	328	0.4845	1
TSNARE1	1	160	2	328	0.9839	1
TSGA10IP	0	160	1	328	0.4845	1
TRPM1	0	160	1	328	0.4845	1
TRIP13	0	160	2	328	0.3223	1
TRIM48	0	160	1	328	0.4845	1
TRIM2	0	160	1	328	0.4845	1
TRERF1	0	160	1	328	0.4845	1
TRAPPC9	0	160	1	328	0.4845	1
TPTE2	0	160	1	328	0.4845	1
TPCN2	0	160	1	328	0.4845	1
TP53	0	160	1	328	0.4845	1
TNP1	0	160	1	328	0.4845	1
TNNT3	0	160	1	328	0.4845	1
TNFRSF9	0	160	1	328	0.4845	1
TNFRSF19	0	160	1	328	0.4845	1
TMEM88B	0	160	1	328	0.4845	1
TMEM217	0	160	1	328	0.4845	1
TMEFF2	0	160	1	328	0.4845	1
THSD7A	0	160	1	328	0.4845	1
THNSL2	0	160	1	328	0.4845	1
TGS1	0	160	1	328	0.4845	1
TFDP2	0	160	1	328	0.4845	1
TEX14	0	160	1	328	0.4845	1
TENM4	0	160	1	328	0.4845	1
TCF7L1	0	160	1	328	0.4845	1
TCERG1	0	160	2	328	0.3223	1
TBXAS1	0	160	1	328	0.4845	1
TBC1D5	0	160	1	328	0.4845	1
TBC1D2B	0	160	1	328	0.4845	1
TBC1D13	0	160	1	328	0.4845	1
TANC1	0	160	1	328	0.4845	1
SYPL1	0	160	1	328	0.4845	1
SYNDIG1	0	160	1	328	0.4845	1
SYN3	0	160	1	328	0.4845	1
SWT1	0	160	1	328	0.4845	1
SWSAP1	0	160	1	328	0.4845	1
SWAP70	0	160	1	328	0.4845	1
SVEP1	0	160	1	328	0.4845	1
SULT2B1	0	160	1	328	0.4845	1
SUDS3	0	160	1	328	0.4845	1
STYK1	0	160	1	328	0.4845	1
STK17A	0	160	1	328	0.4845	1
STK10	0	160	1	328	0.4845	1
STEAP2-AS1	0	160	1	328	0.4845	1
STAT1	0	160	1	328	0.4845	1
STARD13	0	160	1	328	0.4845	1
STAR	0	160	1	328	0.4845	1
ST3GAL4	0	160	1	328	0.4845	1
ST18	0	160	1	328	0.4845	1
SRMS	0	160	1	328	0.4845	1
SRGAP2-AS1	0	160	1	328	0.4845	1
SRGAP2	0	160	1	328	0.4845	1
SRCAP	0	160	1	328	0.4845	1
SPG20	0	160	1	328	0.4845	1
SPEF2	0	160	1	328	0.4845	1
SPECC1	0	160	1	328	0.4845	1
SPATS2L	0	160	1	328	0.4845	1
SP3	0	160	1	328	0.4845	1
SOX5	1	160	2	328	0.9839	1
SORL1	0	160	1	328	0.4845	1
SORCS3	0	160	1	328	0.4845	1
SORCS2	0	160	1	328	0.4845	1
SORCS1	0	160	1	328	0.4845	1
SNX27	0	160	1	328	0.4845	1
SNTG2	0	160	2	328	0.3223	1
SNTG1	0	160	1	328	0.4845	1
SND1	1	160	2	328	0.9839	1
SMYD3	0	160	1	328	0.4845	1
SMARCC1	0	160	1	328	0.4845	1
SMARCA5	0	160	1	328	0.4845	1
SMAD9	0	160	1	328	0.4845	1
SLMAP	0	160	1	328	0.4845	1
SLCO3A1	0	160	1	328	0.4845	1
SLC9A7P1	0	160	1	328	0.4845	1
SLC9A4	0	160	1	328	0.4845	1
SLC9A3	0	160	1	328	0.4845	1
SLC8A1-AS1	0	160	1	328	0.4845	1
SLC6A6	0	160	1	328	0.4845	1
SLC35F1	0	160	1	328	0.4845	1
SLC27A5	0	160	1	328	0.4845	1
SLC25A21	0	160	2	328	0.3223	1
SLC25A18	0	160	1	328	0.4845	1
SLC1A7	0	160	1	328	0.4845	1
SLC12A7	0	160	2	328	0.3223	1
SLC12A3	0	160	1	328	0.4845	1
SKINTL	0	160	1	328	0.4845	1
SIM1	0	160	1	328	0.4845	1
SIDT1	0	160	1	328	0.4845	1
SHROOM3	0	160	1	328	0.4845	1
SHISA9	0	160	1	328	0.4845	1
SHISA6	0	160	1	328	0.4845	1
SHANK2	0	160	2	328	0.3223	1
SH2D4A	0	160	1	328	0.4845	1
SH2B3	0	160	1	328	0.4845	1
SGOL2	0	160	1	328	0.4845	1
SFPQ	0	160	1	328	0.4845	1
SF3B1	0	160	1	328	0.4845	1
SEL1L3	0	160	1	328	0.4845	1
SEC14L1	0	160	1	328	0.4845	1
SCFD2	0	160	2	328	0.3223	1
SASH1	0	160	1	328	0.4845	1
SAR1A	0	160	1	328	0.4845	1
SAFB	0	160	1	328	0.4845	1
RWDD4	0	160	1	328	0.4845	1
RUFY1	0	160	1	328	0.4845	1
RSRC1	0	160	1	328	0.4845	1
RPSAP52	0	160	1	328	0.4845	1
RPS6KA5	0	160	1	328	0.4845	1
RPN1	0	160	1	328	0.4845	1
RPL23AP53	0	160	2	328	0.3223	1
RP1-207H1.3	0	160	1	328	0.4845	1
RP11-707A18.1	0	160	1	328	0.4845	1
RP11-638L3.1	0	160	2	328	0.3223	1
RP11-638F5.1	0	160	1	328	0.4845	1
RP11-569G13.2	0	160	1	328	0.4845	1
RP11-404O13.1	0	160	1	328	0.4845	1
RP11-3B12.2	0	160	1	328	0.4845	1
RP11-344E13.3	0	160	1	328	0.4845	1
RP11-14D22.5	0	160	1	328	0.4845	1
RP1	0	160	1	328	0.4845	1
ROR1	0	160	1	328	0.4845	1
ROCK1P1	0	160	2	328	0.3223	1
ROBO2	0	160	1	328	0.4845	1
RNU6-76P	0	160	1	328	0.4845	1
RNPS1	0	160	1	328	0.4845	1
RNF44	0	160	1	328	0.4845	1
RNF220	0	160	1	328	0.4845	1
RNF219-AS1	0	160	1	328	0.4845	1
RNF212	0	160	1	328	0.4845	1
RNF2	0	160	1	328	0.4845	1
RNF10	0	160	1	328	0.4845	1
RIMBP2	0	160	1	328	0.4845	1
RICTOR	0	160	1	328	0.4845	1
RGS13	0	160	1	328	0.4845	1
RCSD1	0	160	1	328	0.4845	1
RCAN2	0	160	1	328	0.4845	1
RBPJL	0	160	2	328	0.3223	1
RBFOX3	0	160	1	328	0.4845	1
RBFOX2	0	160	1	328	0.4845	1
RASA3	0	160	1	328	0.4845	1
RAPGEF6	0	160	2	328	0.3223	1
RAPGEF1	0	160	1	328	0.4845	1
RALY	0	160	1	328	0.4845	1
RALGAPA2	0	160	1	328	0.4845	1
RAI1	0	160	1	328	0.4845	1
RAD51B	0	160	1	328	0.4845	1
RAB11FIP4	0	160	1	328	0.4845	1
PXDNL	1	160	2	328	0.9839	1
PUS1	0	160	1	328	0.4845	1
PTPRG	0	160	1	328	0.4845	1
PTPRD	1	160	3	328	0.739	1
PTH2R	0	160	1	328	0.4845	1
PRPSAP2	0	160	1	328	0.4845	1
PRKDC	0	160	1	328	0.4845	1
PRKCG	0	160	1	328	0.4845	1
PRKCE	0	160	1	328	0.4845	1
PRKACA	0	160	1	328	0.4845	1
PRKAA2	0	160	1	328	0.4845	1
PRIM2	0	160	2	328	0.3223	1
PRG1	0	160	1	328	0.4845	1
PREX2	0	160	2	328	0.3223	1
PRDM6	0	160	1	328	0.4845	1
PPP2R5C	0	160	1	328	0.4845	1
PPIL6	0	160	1	328	0.4845	1
PPIEL	0	160	1	328	0.4845	1
PPFIA1	0	160	1	328	0.4845	1
PPAP2A	0	160	1	328	0.4845	1
POTEM	0	160	1	328	0.4845	1
POTEH	0	160	1	328	0.4845	1
POTEG	0	160	1	328	0.4845	1
POR	0	160	1	328	0.4845	1
PMS2P5	0	160	1	328	0.4845	1
PLXNB2	0	160	2	328	0.3223	1
PLXDC1	0	160	1	328	0.4845	1
PLIN4	0	160	1	328	0.4845	1
PLEKHO2	0	160	1	328	0.4845	1
PLAA	0	160	1	328	0.4845	1
PIP4K2C	0	160	1	328	0.4845	1
PIK3CG	0	160	1	328	0.4845	1
PIK3C2G	0	160	1	328	0.4845	1
PIGL	0	160	1	328	0.4845	1
PHKB	0	160	1	328	0.4845	1
PEPD	0	160	1	328	0.4845	1
PEMT	0	160	1	328	0.4845	1
PDXDC2P	0	160	1	328	0.4845	1
PDGFRA	0	160	1	328	0.4845	1
PDE7A	0	160	1	328	0.4845	1
PDE1C	0	160	1	328	0.4845	1
PDE11A	0	160	1	328	0.4845	1
PCSK6	0	160	1	328	0.4845	1
PCLO	0	160	1	328	0.4845	1
PCDH9	0	160	1	328	0.4845	1
PAXIP1-AS2	0	160	1	328	0.4845	1
PAXBP1	0	160	1	328	0.4845	1
PATZ1	0	160	1	328	0.4845	1
PATE1	0	160	1	328	0.4845	1
PARP8	0	160	1	328	0.4845	1
PARP12	0	160	1	328	0.4845	1
PARD3B	0	160	2	328	0.3223	1
PAPPA2	0	160	1	328	0.4845	1
PAN3	0	160	1	328	0.4845	1
PALM	0	160	1	328	0.4845	1
PAK7	0	160	1	328	0.4845	1
PADI3	0	160	1	328	0.4845	1
PACS1	0	160	1	328	0.4845	1
PABPC3	0	160	1	328	0.4845	1
P4HB	0	160	1	328	0.4845	1
OSTN	0	160	1	328	0.4845	1
OSTM1	0	160	1	328	0.4845	1
OSCP1	0	160	1	328	0.4845	1
ORAOV1	0	160	1	328	0.4845	1
OR4F5	0	160	1	328	0.4845	1
OR4F4	0	160	1	328	0.4845	1
OR4F21	0	160	2	328	0.3223	1
OR4F16	0	160	1	328	0.4845	1
OR14I1	0	160	1	328	0.4845	1
OBFC1	0	160	1	328	0.4845	1
NXN	0	160	1	328	0.4845	1
NUP205	0	160	1	328	0.4845	1
NUBPL	0	160	1	328	0.4845	1
NUB1	0	160	1	328	0.4845	1
NTN1	0	160	1	328	0.4845	1
NTM	0	160	1	328	0.4845	1
NSMCE2	0	160	1	328	0.4845	1
NRXN1	0	160	1	328	0.4845	1
NRG3	1	160	2	328	1	1
NRD1	0	160	1	328	0.4845	1
NR3C2	0	160	1	328	0.4845	1
NPHS1	0	160	1	328	0.4845	1
NOTCH2	0	160	1	328	0.4845	1
NOP58	0	160	1	328	0.4845	1
NOL9	0	160	1	328	0.4845	1
NLRP5	0	160	1	328	0.4845	1
NLRC5	0	160	1	328	0.4845	1
NKAIN2	0	160	2	328	0.3223	1
NIPBL	0	160	1	328	0.4845	1
NELL1	0	160	1	328	0.4845	1
NECAB1	0	160	2	328	0.3223	1
NCL	0	160	1	328	0.4845	1
NCAM2	0	160	1	328	0.4845	1
NBPF25P	0	160	1	328	0.4845	1
NBPF22P	0	160	1	328	0.4845	1
NBPF20	0	160	1	328	0.4845	1
NBEA	0	160	2	328	0.3223	1
NACC2	0	160	1	328	0.4845	1
MYOCD	0	160	2	328	0.3223	1
MYO1D	0	160	1	328	0.4845	1
MYO16	0	160	1	328	0.4845	1
MX1	0	160	1	328	0.4845	1
MUC4	0	160	1	328	0.4845	1
MUC12	0	160	1	328	0.4845	1
MTG2	0	160	1	328	0.4845	1
MTERFD1	0	160	1	328	0.4845	1
MSRB3	0	160	1	328	0.4845	1
MS4A13	0	160	1	328	0.4845	1
MRPL20	0	160	1	328	0.4845	1
MRPL1	0	160	1	328	0.4845	1
MROH2A	0	160	1	328	0.4845	1
MRGPRD	0	160	1	328	0.4845	1
MOB2	0	160	1	328	0.4845	1
MNAT1	0	160	1	328	0.4845	1
MMP16	0	160	1	328	0.4845	1
MLIP	0	160	1	328	0.4845	1
MIR6859-1	0	160	2	328	0.3223	1
MIR5684	0	160	1	328	0.4845	1
MIR548I4	0	160	1	328	0.4845	1
MIR548AZ	0	160	2	328	0.3223	1
MIR548AX	0	160	1	328	0.4845	1
MIR548AN	0	160	1	328	0.4845	1
MIR5009	0	160	1	328	0.4845	1
MIR4435-1HG	0	160	1	328	0.4845	1
MIR3680-1	0	160	1	328	0.4845	1
MIR3648	0	160	1	328	0.4845	1
MIR1273H	0	160	1	328	0.4845	1
MIER1	0	160	1	328	0.4845	1
MGME1	0	160	1	328	0.4845	1
MGAT4A	0	160	1	328	0.4845	1
METAP1D	0	160	1	328	0.4845	1
MED9	0	160	1	328	0.4845	1
ME1	0	160	1	328	0.4845	1
MBTD1	0	160	1	328	0.4845	1
MB21D2	0	160	2	328	0.3223	1
MB	0	160	1	328	0.4845	1
MAT2B	0	160	1	328	0.4845	1
MAPK9	0	160	1	328	0.4845	1
MAP4K4	0	160	1	328	0.4845	1
MAP3K13	0	160	1	328	0.4845	1
MAP2K3	0	160	2	328	0.3223	1
MACF1	0	160	1	328	0.4845	1
LYPD6B	0	160	1	328	0.4845	1
LYN	0	160	1	328	0.4845	1
LSS	0	160	1	328	0.4845	1
LSM8	0	160	2	328	0.3223	1
LSM14A	0	160	1	328	0.4845	1
LRSAM1	0	160	1	328	0.4845	1
LRRFIP1	0	160	1	328	0.4845	1
LRRC28	0	160	1	328	0.4845	1
LRPPRC	0	160	1	328	0.4845	1
LRP2	0	160	1	328	0.4845	1
LRP1B	0	160	1	328	0.4845	1
LPP	0	160	1	328	0.4845	1
LOXHD1	0	160	1	328	0.4845	1
LOC729080	0	160	1	328	0.4845	1
LOC653653	0	160	1	328	0.4845	1
LOC653486	0	160	2	328	0.3223	1
LOC339862	0	160	1	328	0.4845	1
LOC339010	0	160	1	328	0.4845	1
LOC286186	0	160	1	328	0.4845	1
LOC285692	0	160	1	328	0.4845	1
LOC100507387	0	160	1	328	0.4845	1
LOC100507217	0	160	1	328	0.4845	1
LOC100288974	0	160	1	328	0.4845	1
LOC100288778	0	160	1	328	0.4845	1
LMLN	0	160	1	328	0.4845	1
LMF1	0	160	1	328	0.4845	1
LINGO2	0	160	2	328	0.3223	1
LINC00971	0	160	1	328	0.4845	1
LINC00922	0	160	1	328	0.4845	1
LINC00862	0	160	1	328	0.4845	1
LINC00618	0	160	1	328	0.4845	1
LINC00578	1	160	2	328	0.9839	1
LINC00575	0	160	1	328	0.4845	1
LINC00511	0	160	1	328	0.4845	1
LINC00506	0	160	1	328	0.4845	1
LINC00492	0	160	1	328	0.4845	1
LINC00486	0	160	2	328	0.3223	1
LINC00410	0	160	1	328	0.4845	1
LINC00333	0	160	1	328	0.4845	1
LINC00273	0	160	1	328	0.4845	1
LINC00152	0	160	1	328	0.4845	1
LIMK1	0	160	1	328	0.4845	1
LHPP	0	160	1	328	0.4845	1
LETM2	0	160	1	328	0.4845	1
LEKR1	0	160	1	328	0.4845	1
LAMA5	0	160	1	328	0.4845	1
LAMA3	0	160	1	328	0.4845	1
L3MBTL4	0	160	1	328	0.4845	1
KYNU	0	160	2	328	0.3223	1
KTN1	0	160	1	328	0.4845	1
KSR1	0	160	2	328	0.3223	1
KRT18P55	0	160	1	328	0.4845	1
KPNA1	0	160	1	328	0.4845	1
KLHDC1	0	160	1	328	0.4845	1
KLC3	0	160	1	328	0.4845	1
KIF3B	0	160	1	328	0.4845	1
KIAA1671	0	160	1	328	0.4845	1
KIAA1430	0	160	1	328	0.4845	1
KIAA1429	0	160	1	328	0.4845	1
KIAA0895	0	160	1	328	0.4845	1
KIAA0368	0	160	1	328	0.4845	1
KGFLP2	0	160	1	328	0.4845	1
KGFLP1	0	160	1	328	0.4845	1
KDM8	0	160	1	328	0.4845	1
KDM4C	0	160	1	328	0.4845	1
KDELR2	0	160	1	328	0.4845	1
KCNN3	0	160	1	328	0.4845	1
KCNJ6	0	160	1	328	0.4845	1
KCNH5	0	160	1	328	0.4845	1
KAT6B	0	160	1	328	0.4845	1
KANSL3	1	160	2	328	0.9839	1
KALRN	0	160	1	328	0.4845	1
JPH1	0	160	1	328	0.4845	1
JAZF1	0	160	1	328	0.4845	1
JAKMIP1	0	160	1	328	0.4845	1
ITGAM	0	160	1	328	0.4845	1
IRF2	0	160	1	328	0.4845	1
IQUB	0	160	1	328	0.4845	1
IQSEC3	0	160	1	328	0.4845	1
IQCJ-SCHIP1	0	160	2	328	0.3223	1
IPO11	0	160	1	328	0.4845	1
IPCEF1	0	160	1	328	0.4845	1
INVS	0	160	1	328	0.4845	1
INTS4	0	160	1	328	0.4845	1
INPP4B	0	160	1	328	0.4845	1
INO80D	0	160	1	328	0.4845	1
IL1R1	0	160	1	328	0.4845	1
IGSF11	0	160	2	328	0.3223	1
IGHMBP2	0	160	1	328	0.4845	1
IGFN1	0	160	1	328	0.4845	1
IGF2R	2	160	4	328	0.9771	1
IFT80	0	160	1	328	0.4845	1
IFT140	0	160	1	328	0.4845	1
IDH3A	0	160	1	328	0.4845	1
HTR3D	0	160	1	328	0.4845	1
HS3ST2	0	160	1	328	0.4845	1
HPSE2	0	160	1	328	0.4845	1
HORMAD2	0	160	1	328	0.4845	1
HMGA2	0	160	1	328	0.4845	1
HMG20B	0	160	1	328	0.4845	1
HIGD1A	0	160	1	328	0.4845	1
HIATL2	0	160	1	328	0.4845	1
HIATL1	0	160	1	328	0.4845	1
HFM1	0	160	2	328	0.3223	1
HERC2P9	0	160	1	328	0.4845	1
HERC2	0	160	1	328	0.4845	1
HELZ	0	160	1	328	0.4845	1
HDDC2	0	160	1	328	0.4845	1
HCRTR2	0	160	1	328	0.4845	1
HCN1	0	160	1	328	0.4845	1
GSK3B	0	160	1	328	0.4845	1
GSK3A	0	160	1	328	0.4845	1
GSG1L	0	160	1	328	0.4845	1
GSAP	0	160	1	328	0.4845	1
GRM7	0	160	1	328	0.4845	1
GRM5	0	160	1	328	0.4845	1
GRIN2A	0	160	1	328	0.4845	1
GRIK2	0	160	1	328	0.4845	1
GRID2	0	160	1	328	0.4845	1
GRAPL	0	160	1	328	0.4845	1
GPX5	0	160	1	328	0.4845	1
GPHN	0	160	1	328	0.4845	1
GPC6	0	160	2	328	0.3223	1
GPC5	0	160	2	328	0.3223	1
GOLGA8CP	0	160	1	328	0.4845	1
GOLGA7	0	160	1	328	0.4845	1
GNAT1	0	160	1	328	0.4845	1
GMDS	0	160	1	328	0.4845	1
GLP2R	0	160	1	328	0.4845	1
GGT1	0	160	1	328	0.4845	1
GGNBP2	0	160	1	328	0.4845	1
GGH	0	160	1	328	0.4845	1
GGACT	0	160	1	328	0.4845	1
GCSH	0	160	1	328	0.4845	1
GANC	0	160	1	328	0.4845	1
GALNT7	0	160	1	328	0.4845	1
GALNT10	0	160	1	328	0.4845	1
G6PC	0	160	1	328	0.4845	1
FYCO1	0	160	1	328	0.4845	1
FXYD1	0	160	1	328	0.4845	1
FTO	0	160	1	328	0.4845	1
FSTL4	0	160	1	328	0.4845	1
FST	0	160	1	328	0.4845	1
FREM1	0	160	1	328	0.4845	1
FRAS1	0	160	1	328	0.4845	1
FOCAD	0	160	2	328	0.3223	1
FLJ46284	0	160	1	328	0.4845	1
FLJ43681	0	160	1	328	0.4845	1
FLJ36000	0	160	1	328	0.4845	1
FLJ35282	0	160	1	328	0.4845	1
FLJ20518	0	160	1	328	0.4845	1
FGGY	0	160	2	328	0.3223	1
FGF4	0	160	2	328	0.3223	1
FDPS	0	160	1	328	0.4845	1
FCHO2	0	160	1	328	0.4845	1
FCHO1	0	160	1	328	0.4845	1
FBXO15	0	160	1	328	0.4845	1
FAT3	0	160	1	328	0.4845	1
FARS2	0	160	1	328	0.4845	1
FAR2P1	0	160	1	328	0.4845	1
FAM95B1	0	160	1	328	0.4845	1
FAM92A1	0	160	1	328	0.4845	1
FAM84A	0	160	1	328	0.4845	1
FAM57A	0	160	1	328	0.4845	1
FAM35DP	0	160	1	328	0.4845	1
FAM231A	0	160	1	328	0.4845	1
FAM19A5	0	160	1	328	0.4845	1
FAM168A	0	160	1	328	0.4845	1
FAM157B	0	160	2	328	0.3223	1
FAM13B	0	160	1	328	0.4845	1
FAM138E	0	160	1	328	0.4845	1
FAM138C	0	160	1	328	0.4845	1
FAM138B	0	160	1	328	0.4845	1
FAM138A	0	160	1	328	0.4845	1
FAM118A	0	160	1	328	0.4845	1
FAM114A1	0	160	1	328	0.4845	1
ETV2	0	160	1	328	0.4845	1
ESRRG	0	160	1	328	0.4845	1
ERN1	0	160	1	328	0.4845	1
ERI3	0	160	1	328	0.4845	1
ERBB4	0	160	1	328	0.4845	1
EPS8	0	160	2	328	0.3223	1
EPN2	0	160	1	328	0.4845	1
EPHA1-AS1	0	160	1	328	0.4845	1
ENG	0	160	1	328	0.4845	1
EMILIN2	0	160	1	328	0.4845	1
EMC7	0	160	1	328	0.4845	1
ELP2	0	160	1	328	0.4845	1
ELOVL6	0	160	1	328	0.4845	1
ELAVL2	0	160	1	328	0.4845	1
EIF4A3	0	160	1	328	0.4845	1
EFR3A	0	160	1	328	0.4845	1
EFCAB5	0	160	1	328	0.4845	1
EEPD1	0	160	1	328	0.4845	1
EEF2K	0	160	1	328	0.4845	1
EDIL3	0	160	1	328	0.4845	1
EDF1	0	160	1	328	0.4845	1
EBF4	0	160	1	328	0.4845	1
EBF1	0	160	1	328	0.4845	1
DYX1C1	0	160	1	328	0.4845	1
DUSP22	0	160	1	328	0.4845	1
DUS2	0	160	1	328	0.4845	1
DTD1	0	160	1	328	0.4845	1
DOCK9	0	160	1	328	0.4845	1
DOCK4	0	160	1	328	0.4845	1
DNM3	1	160	3	328	0.739	1
DNAI1	0	160	1	328	0.4845	1
DMRT1	0	160	1	328	0.4845	1
DIS3L2	0	160	1	328	0.4845	1
DIRC3	0	160	1	328	0.4845	1
DIAPH1	0	160	1	328	0.4845	1
DHX32	0	160	1	328	0.4845	1
DHRS7C	0	160	1	328	0.4845	1
DENND1A	0	160	1	328	0.4845	1
DEFB4B	0	160	1	328	0.4845	1
DEFB4A	0	160	1	328	0.4845	1
DEFA1	0	160	1	328	0.4845	1
DDX6	0	160	1	328	0.4845	1
DDX19A	0	160	1	328	0.4845	1
DCT	0	160	1	328	0.4845	1
DCLK1	0	160	1	328	0.4845	1
DCDC2C	0	160	1	328	0.4845	1
DAPK1	0	160	1	328	0.4845	1
CYTH1	0	160	1	328	0.4845	1
CYP4F11	0	160	1	328	0.4845	1
CYP2S1	0	160	1	328	0.4845	1
CXCR4	0	160	1	328	0.4845	1
CX3CR1	0	160	1	328	0.4845	1
CWC22	0	160	1	328	0.4845	1
CUEDC1	0	160	1	328	0.4845	1
CTNND2	1	160	2	328	0.9839	1
CTBP2	0	160	1	328	0.4845	1
CSMD3	0	160	1	328	0.4845	1
CROCCP2	0	160	1	328	0.4845	1
CROCC	0	160	1	328	0.4845	1
CPS1	0	160	2	328	0.3223	1
COPS3	0	160	1	328	0.4845	1
COL6A3	0	160	1	328	0.4845	1
COL5A1	0	160	1	328	0.4845	1
COL4A1	0	160	1	328	0.4845	1
COL23A1	0	160	1	328	0.4845	1
COL20A1	0	160	1	328	0.4845	1
COL15A1	0	160	1	328	0.4845	1
COG5	0	160	1	328	0.4845	1
COA1	0	160	1	328	0.4845	1
CNTNAP4	0	160	2	328	0.3223	1
CNTNAP2	0	160	1	328	0.4845	1
CNTN6	0	160	1	328	0.4845	1
CNTN4	0	160	2	328	0.3223	1
CNBD2	0	160	1	328	0.4845	1
CMSS1	0	160	1	328	0.4845	1
CLYBL	0	160	1	328	0.4845	1
CLVS1	0	160	1	328	0.4845	1
CLUL1	0	160	1	328	0.4845	1
CLTCL1	0	160	1	328	0.4845	1
CLSTN2	0	160	1	328	0.4845	1
CLPTM1L	0	160	1	328	0.4845	1
CLOCK	0	160	1	328	0.4845	1
CLIC4	0	160	1	328	0.4845	1
CLEC2L	0	160	1	328	0.4845	1
CLASP2	0	160	1	328	0.4845	1
CHST11	0	160	1	328	0.4845	1
CHRNA6	0	160	1	328	0.4845	1
CHD9	0	160	1	328	0.4845	1
CHAMP1	0	160	1	328	0.4845	1
CERS3	0	160	1	328	0.4845	1
CEP192	0	160	1	328	0.4845	1
CENPF	0	160	1	328	0.4845	1
CENPC	0	160	1	328	0.4845	1
CELSR1	0	160	1	328	0.4845	1
CELA3A	0	160	1	328	0.4845	1
CECR2	0	160	1	328	0.4845	1
CDYL2	0	160	1	328	0.4845	1
CDKN2A	0	160	1	328	0.4845	1
CDK5RAP2	0	160	1	328	0.4845	1
CDH8	0	160	1	328	0.4845	1
CDH4	0	160	1	328	0.4845	1
CDH18	0	160	1	328	0.4845	1
CDC73	0	160	1	328	0.4845	1
CDC42	0	160	1	328	0.4845	1
CDC27	0	160	1	328	0.4845	1
CDC16	0	160	1	328	0.4845	1
CD163L1	0	160	1	328	0.4845	1
CD163	0	160	1	328	0.4845	1
CCDC93	0	160	1	328	0.4845	1
CCDC91	0	160	1	328	0.4845	1
CCDC7	0	160	1	328	0.4845	1
CCDC64	0	160	1	328	0.4845	1
CCDC3	0	160	1	328	0.4845	1
CCDC178	0	160	1	328	0.4845	1
CCDC158	0	160	1	328	0.4845	1
CCDC144CP	0	160	2	328	0.3223	1
CCDC144B	0	160	2	328	0.3223	1
CCDC144A	0	160	1	328	0.4845	1
CCDC132	0	160	1	328	0.4845	1
CBFA2T2	0	160	1	328	0.4845	1
CASP10	0	160	1	328	0.4845	1
CARM1	0	160	1	328	0.4845	1
CAP2	0	160	1	328	0.4845	1
CAMK2D	0	160	1	328	0.4845	1
CALN1	0	160	1	328	0.4845	1
CALCOCO2	0	160	1	328	0.4845	1
CADPS	0	160	1	328	0.4845	1
CACNA2D4	0	160	1	328	0.4845	1
CACNA1D	0	160	1	328	0.4845	1
CABIN1	0	160	1	328	0.4845	1
C9orf53	0	160	1	328	0.4845	1
C8orf87	0	160	1	328	0.4845	1
C8orf46	0	160	1	328	0.4845	1
C8orf34	0	160	1	328	0.4845	1
C7orf57	0	160	1	328	0.4845	1
C7orf50	0	160	1	328	0.4845	1
C6orf106	0	160	1	328	0.4845	1
C5orf64	0	160	1	328	0.4845	1
C3P1	0	160	1	328	0.4845	1
C2CD4A	0	160	1	328	0.4845	1
C21orf58	0	160	1	328	0.4845	1
C20orf62	0	160	1	328	0.4845	1
C20orf195	0	160	1	328	0.4845	1
C19orf44	0	160	1	328	0.4845	1
C17orf51	0	160	1	328	0.4845	1
C16orf82	0	160	1	328	0.4845	1
C15orf57	0	160	1	328	0.4845	1
C15orf41	0	160	1	328	0.4845	1
C11orf24	0	160	1	328	0.4845	1
BTRC	0	160	1	328	0.4845	1
BTBD9	0	160	1	328	0.4845	1
BSPRY	0	160	1	328	0.4845	1
BSND	0	160	1	328	0.4845	1
BRWD1	0	160	1	328	0.4845	1
BOD1L2	0	160	1	328	0.4845	1
BNIPL	0	160	1	328	0.4845	1
BMS1P20	0	160	1	328	0.4845	1
BMP6	0	160	1	328	0.4845	1
BCAS3	1	160	2	328	0.9839	1
BCAR3	0	160	1	328	0.4845	1
BBS7	0	160	1	328	0.4845	1
BBS5	0	160	1	328	0.4845	1
BAX	0	160	1	328	0.4845	1
BANK1	0	160	1	328	0.4845	1
AZIN1	0	160	1	328	0.4845	1
AXIN1	0	160	1	328	0.4845	1
ATXN7L1	0	160	1	328	0.4845	1
ATP8B5P	0	160	1	328	0.4845	1
ATP13A5	0	160	1	328	0.4845	1
ATP11B	0	160	2	328	0.3223	1
ATP10D	0	160	1	328	0.4845	1
ATF7IP2	0	160	1	328	0.4845	1
ATF6	0	160	1	328	0.4845	1
ATAD5	0	160	1	328	0.4845	1
ASPA	0	160	1	328	0.4845	1
ASIC2	0	160	1	328	0.4845	1
ASB18	0	160	1	328	0.4845	1
ASAP1	0	160	1	328	0.4845	1
ARSG	0	160	1	328	0.4845	1
ARSA	0	160	1	328	0.4845	1
ARPP21	0	160	1	328	0.4845	1
ARNT2	0	160	1	328	0.4845	1
ARMC9	0	160	2	328	0.3223	1
ARMC4	0	160	1	328	0.4845	1
ARL8B	0	160	1	328	0.4845	1
ARID1B	0	160	1	328	0.4845	1
ARID1A	0	160	1	328	0.4845	1
ARHGEF37	0	160	1	328	0.4845	1
ARHGEF12	0	160	1	328	0.4845	1
ARHGAP42	0	160	2	328	0.3223	1
ARHGAP20	0	160	1	328	0.4845	1
ARHGAP10	0	160	1	328	0.4845	1
APLNR	0	160	1	328	0.4845	1
ANO4	0	160	1	328	0.4845	1
ANO1	0	160	1	328	0.4845	1
ANKRD26P1	0	160	1	328	0.4845	1
ANKRD20A9P	0	160	1	328	0.4845	1
ANKRD20A11P	0	160	1	328	0.4845	1
ANKRD13C	0	160	1	328	0.4845	1
ANKRD12	0	160	1	328	0.4845	1
ANKRD11	0	160	1	328	0.4845	1
AKR1C2	0	160	1	328	0.4845	1
AKAP13	0	160	1	328	0.4845	1
AHI1	0	160	1	328	0.4845	1
AGPAT6	0	160	1	328	0.4845	1
AGO1	0	160	1	328	0.4845	1
AGK	0	160	1	328	0.4845	1
AGBL4	0	160	1	328	0.4845	1
ADTRP	0	160	1	328	0.4845	1
ADRA1D	0	160	1	328	0.4845	1
ADK	0	160	1	328	0.4845	1
ADCY9	0	160	1	328	0.4845	1
ADCY5	0	160	1	328	0.4845	1
ADCY2	0	160	1	328	0.4845	1
ADAMTS12	0	160	1	328	0.4845	1
ADAM9	0	160	2	328	0.3223	1
ADAM32	0	160	1	328	0.4845	1
ACTN4	0	160	1	328	0.4845	1
ACTA2	0	160	1	328	0.4845	1
ACOT7	0	160	1	328	0.4845	1
ACACA	0	160	1	328	0.4845	1
AC096559.1	0	160	1	328	0.4845	1
AC009264.1	0	160	1	328	0.4845	1
AC007880.1	0	160	1	328	0.4845	1
AC007740.1	0	160	1	328	0.4845	1
AC007463.2	0	160	1	328	0.4845	1
ABR	0	160	1	328	0.4845	1
ABI2	0	160	1	328	0.4845	1
ABCC5	0	160	1	328	0.4845	1
ABCC10	0	160	1	328	0.4845	1
ABCB4	0	160	1	328	0.4845	1
ABCA4	0	160	2	328	0.3223	1
ABCA13	0	160	1	328	0.4845	1
DEC1	0	160	1	328	0.4845	1
