# Supplementary material for: Genomic and oncogenic preference of HBV integration in hepatocellular carcinoma
Source: Nat Commun. 2016 Oct 5;7:12992. doi: 10.1038/ncomms12992 (PMC5059470; doi:10.1038/ncomms12992)
Supplement: Supplementary Data 5 — Integration Frequency in cirrhotic(CRS) and non-cirrhotic(no-CRS) Tumor Samples. [file ncomms12992-s6.xlsx]

## Sheet: CRS-NOCRS
Supplementary Data 5: Integration Frequency in cirrhotic(CRS) and non-cirrhotic(no-CRS) Tumor Samples
gene_name	Frequency of CRS samples	CRS sample number	Frequency of No-CRS samples	No-CRS sample number	chi-square_p	fisher_p
CCNE1	1	226	6	102	0.001602	0.004248
AHRR	0	226	3	102	0.03198	0.02946
KMT2B	16	226	15	102	0.02886	0.04012
TRIP13	0	226	2	102	0.03473	0.09605
PARD3B	0	226	2	102	0.03473	0.09605
CPS1	0	226	2	102	0.03473	0.09605
ABCA4	0	226	2	102	0.03473	0.09605
PTPRD	1	226	2	102	0.1812	0.2292
DNM3	1	226	2	102	0.1812	0.2292
CCNA2	4	226	4	102	0.2423	0.2609
TERT	74	226	27	102	0.2546	0.3016
ZNF845	0	226	1	102	0.136	0.311
ZNF740	0	226	1	102	0.136	0.311
ZNF704	0	226	1	102	0.136	0.311
ZNF605	0	226	1	102	0.136	0.311
ZNF586	0	226	1	102	0.136	0.311
ZNF212	0	226	1	102	0.136	0.311
ZNF19	0	226	1	102	0.136	0.311
ZC3H11A	0	226	1	102	0.136	0.311
ZBTB38	0	226	1	102	0.136	0.311
XPO6	0	226	1	102	0.136	0.311
WWP2	0	226	1	102	0.136	0.311
WDR64	0	226	1	102	0.136	0.311
WDR49	0	226	1	102	0.136	0.311
VPS72	0	226	1	102	0.136	0.311
VGLL4	0	226	1	102	0.136	0.311
USP1	0	226	1	102	0.136	0.311
UGDH-AS1	0	226	1	102	0.136	0.311
UBLCP1	0	226	1	102	0.136	0.311
TVP23C	0	226	1	102	0.136	0.311
TVP23B	0	226	1	102	0.136	0.311
TTC40	0	226	1	102	0.136	0.311
TTC21B-AS1	0	226	1	102	0.136	0.311
TRERF1	0	226	1	102	0.136	0.311
TNP1	0	226	1	102	0.136	0.311
THSD7A	0	226	1	102	0.136	0.311
THNSL2	0	226	1	102	0.136	0.311
TGS1	0	226	1	102	0.136	0.311
TFDP2	0	226	1	102	0.136	0.311
TANC1	0	226	1	102	0.136	0.311
SYPL1	0	226	1	102	0.136	0.311
SWSAP1	0	226	1	102	0.136	0.311
SWAP70	0	226	1	102	0.136	0.311
SULT2B1	0	226	1	102	0.136	0.311
STYK1	0	226	1	102	0.136	0.311
STK32A	0	226	1	102	0.136	0.311
STK17A	0	226	1	102	0.136	0.311
SPEF2	0	226	1	102	0.136	0.311
SORL1	0	226	1	102	0.136	0.311
SORCS2	0	226	1	102	0.136	0.311
SNX27	0	226	1	102	0.136	0.311
SMARCA5	0	226	1	102	0.136	0.311
SLCO5A1	0	226	1	102	0.136	0.311
SLC27A5	0	226	1	102	0.136	0.311
SLC26A3	0	226	1	102	0.136	0.311
SLC25A18	0	226	1	102	0.136	0.311
SLC1A7	0	226	1	102	0.136	0.311
SLC12A3	0	226	1	102	0.136	0.311
SLC10A1	0	226	1	102	0.136	0.311
SFPQ	0	226	1	102	0.136	0.311
SEC14L1	0	226	1	102	0.136	0.311
RWDD4	0	226	1	102	0.136	0.311
RPN1	0	226	1	102	0.136	0.311
RP1	0	226	1	102	0.136	0.311
ROBO2	0	226	1	102	0.136	0.311
RNU6-76P	0	226	1	102	0.136	0.311
RNPS1	0	226	1	102	0.136	0.311
RNF44	0	226	1	102	0.136	0.311
RNF219-AS1	0	226	1	102	0.136	0.311
RNF10	0	226	1	102	0.136	0.311
RGS13	0	226	1	102	0.136	0.311
RBFOX2	0	226	1	102	0.136	0.311
RALY	0	226	1	102	0.136	0.311
RALGAPA2	0	226	1	102	0.136	0.311
RAB11FIP4	0	226	1	102	0.136	0.311
PUS1	0	226	1	102	0.136	0.311
PTPRT	0	226	1	102	0.136	0.311
PTPRG	0	226	1	102	0.136	0.311
PTH2R	0	226	1	102	0.136	0.311
PRPSAP2	0	226	1	102	0.136	0.311
PRKDC	0	226	1	102	0.136	0.311
PRKCG	0	226	1	102	0.136	0.311
PRKCE	0	226	1	102	0.136	0.311
PPP2R5C	0	226	1	102	0.136	0.311
POR	0	226	1	102	0.136	0.311
PMS2P5	0	226	1	102	0.136	0.311
PLXDC1	0	226	1	102	0.136	0.311
PLEKHO2	0	226	1	102	0.136	0.311
PLAA	0	226	1	102	0.136	0.311
PIK3CG	0	226	1	102	0.136	0.311
PIGL	0	226	1	102	0.136	0.311
PHKB	0	226	1	102	0.136	0.311
PEMT	0	226	1	102	0.136	0.311
PDXDC2P	0	226	1	102	0.136	0.311
PDE11A	0	226	1	102	0.136	0.311
PATE1	0	226	1	102	0.136	0.311
PARP8	0	226	1	102	0.136	0.311
PALM2	0	226	1	102	0.136	0.311
PALM	0	226	1	102	0.136	0.311
PAK7	0	226	1	102	0.136	0.311
PADI3	0	226	1	102	0.136	0.311
OBFC1	0	226	1	102	0.136	0.311
NXN	0	226	1	102	0.136	0.311
NUBPL	0	226	1	102	0.136	0.311
NSMCE2	0	226	1	102	0.136	0.311
NRD1	0	226	1	102	0.136	0.311
NLRC5	0	226	1	102	0.136	0.311
NELL1	0	226	1	102	0.136	0.311
NBPF25P	0	226	1	102	0.136	0.311
MYO1D	0	226	1	102	0.136	0.311
MYO16	0	226	1	102	0.136	0.311
MX1	0	226	1	102	0.136	0.311
MUC12	0	226	1	102	0.136	0.311
MTERFD1	0	226	1	102	0.136	0.311
MSRB3	0	226	1	102	0.136	0.311
MS4A13	0	226	1	102	0.136	0.311
MNAT1	0	226	1	102	0.136	0.311
MMP16	0	226	1	102	0.136	0.311
MLIP	0	226	1	102	0.136	0.311
MIR548AX	0	226	1	102	0.136	0.311
MIR548AN	0	226	1	102	0.136	0.311
MIR5009	0	226	1	102	0.136	0.311
MIR3680-1	0	226	1	102	0.136	0.311
MIR3648	0	226	1	102	0.136	0.311
METAP1D	0	226	1	102	0.136	0.311
MED9	0	226	1	102	0.136	0.311
ME1	0	226	1	102	0.136	0.311
MB	0	226	1	102	0.136	0.311
MAP4K4	0	226	1	102	0.136	0.311
LSS	0	226	1	102	0.136	0.311
LSM14A	0	226	1	102	0.136	0.311
LRRFIP1	0	226	1	102	0.136	0.311
LRP1B	0	226	1	102	0.136	0.311
LOXHD1	0	226	1	102	0.136	0.311
LOC729080	0	226	1	102	0.136	0.311
LMAN1	0	226	1	102	0.136	0.311
LINC00492	0	226	1	102	0.136	0.311
LINC00333	0	226	1	102	0.136	0.311
LINC00273	0	226	1	102	0.136	0.311
LINC00152	0	226	1	102	0.136	0.311
LAMA3	0	226	1	102	0.136	0.311
KPNA1	0	226	1	102	0.136	0.311
KLC3	0	226	1	102	0.136	0.311
KIAA1429	0	226	1	102	0.136	0.311
KIAA0895	0	226	1	102	0.136	0.311
KIAA0368	0	226	1	102	0.136	0.311
KGFLP2	0	226	1	102	0.136	0.311
KGFLP1	0	226	1	102	0.136	0.311
KDM4C	0	226	1	102	0.136	0.311
KCNN3	0	226	1	102	0.136	0.311
KCNJ6	0	226	1	102	0.136	0.311
KAT6B	0	226	1	102	0.136	0.311
KALRN	0	226	1	102	0.136	0.311
JAZF1	0	226	1	102	0.136	0.311
ITGAM	0	226	1	102	0.136	0.311
IPO11	0	226	1	102	0.136	0.311
INVS	0	226	1	102	0.136	0.311
IL1R1	0	226	1	102	0.136	0.311
IFT80	0	226	1	102	0.136	0.311
IFT140	0	226	1	102	0.136	0.311
HPSE2	0	226	1	102	0.136	0.311
HORMAD2	0	226	1	102	0.136	0.311
HIGD1A	0	226	1	102	0.136	0.311
HERC2P9	0	226	1	102	0.136	0.311
HERC2	0	226	1	102	0.136	0.311
HELZ	0	226	1	102	0.136	0.311
HDDC2	0	226	1	102	0.136	0.311
HCRTR2	0	226	1	102	0.136	0.311
GSK3A	0	226	1	102	0.136	0.311
GRM5	0	226	1	102	0.136	0.311
GRIN2A	0	226	1	102	0.136	0.311
GRID2	0	226	1	102	0.136	0.311
GRAPL	0	226	1	102	0.136	0.311
GOLGA7	0	226	1	102	0.136	0.311
GCSH	0	226	1	102	0.136	0.311
GALNT7	0	226	1	102	0.136	0.311
GALNT10	0	226	1	102	0.136	0.311
G6PC	0	226	1	102	0.136	0.311
FYCO1	0	226	1	102	0.136	0.311
FXYD1	0	226	1	102	0.136	0.311
FTO	0	226	1	102	0.136	0.311
FRAS1	0	226	1	102	0.136	0.311
FLJ35282	0	226	1	102	0.136	0.311
FHIT	0	226	1	102	0.136	0.311
FCHO1	0	226	1	102	0.136	0.311
FARS2	0	226	1	102	0.136	0.311
FAM84A	0	226	1	102	0.136	0.311
FAM57A	0	226	1	102	0.136	0.311
FAM19A5	0	226	1	102	0.136	0.311
FAM168A	0	226	1	102	0.136	0.311
FAM118A	0	226	1	102	0.136	0.311
EXOC6	0	226	1	102	0.136	0.311
EXOC4	0	226	1	102	0.136	0.311
ERN1	0	226	1	102	0.136	0.311
EPHA1-AS1	0	226	1	102	0.136	0.311
EPB41L2	0	226	1	102	0.136	0.311
EMC7	0	226	1	102	0.136	0.311
ELP2	0	226	1	102	0.136	0.311
EBF4	0	226	1	102	0.136	0.311
DTD1	0	226	1	102	0.136	0.311
DOCK4	0	226	1	102	0.136	0.311
DNAI1	0	226	1	102	0.136	0.311
DLG2	0	226	1	102	0.136	0.311
DKK4	0	226	1	102	0.136	0.311
DHRS7C	0	226	1	102	0.136	0.311
DEFA1	0	226	1	102	0.136	0.311
DDX19A	0	226	1	102	0.136	0.311
DCDC2C	0	226	1	102	0.136	0.311
CYTH1	0	226	1	102	0.136	0.311
CYP2S1	0	226	1	102	0.136	0.311
CXCR4	0	226	1	102	0.136	0.311
CX3CR1	0	226	1	102	0.136	0.311
CWC22	0	226	1	102	0.136	0.311
CUEDC1	0	226	1	102	0.136	0.311
CSMD3	0	226	1	102	0.136	0.311
CROCC	0	226	1	102	0.136	0.311
COL6A3	0	226	1	102	0.136	0.311
CLYBL	0	226	1	102	0.136	0.311
CLVS1	0	226	1	102	0.136	0.311
CLSTN2	0	226	1	102	0.136	0.311
CLPTM1L	0	226	1	102	0.136	0.311
CLIC4	0	226	1	102	0.136	0.311
CLEC2L	0	226	1	102	0.136	0.311
CHAMP1	0	226	1	102	0.136	0.311
CEP192	0	226	1	102	0.136	0.311
CENPF	0	226	1	102	0.136	0.311
CECR2	0	226	1	102	0.136	0.311
CDYL2	0	226	1	102	0.136	0.311
CDKN2A	0	226	1	102	0.136	0.311
CDK5RAP2	0	226	1	102	0.136	0.311
CDH18	0	226	1	102	0.136	0.311
CDC73	0	226	1	102	0.136	0.311
CDC42	0	226	1	102	0.136	0.311
CDC27	0	226	1	102	0.136	0.311
CDC16	0	226	1	102	0.136	0.311
CCDC93	0	226	1	102	0.136	0.311
CCDC7	0	226	1	102	0.136	0.311
CCDC3	0	226	1	102	0.136	0.311
CCDC158	0	226	1	102	0.136	0.311
CASP10	0	226	1	102	0.136	0.311
CALN1	0	226	1	102	0.136	0.311
C8orf34	0	226	1	102	0.136	0.311
C17orf51	0	226	1	102	0.136	0.311
C11orf24	0	226	1	102	0.136	0.311
BTBD9	0	226	1	102	0.136	0.311
BSND	0	226	1	102	0.136	0.311
BMS1P20	0	226	1	102	0.136	0.311
BCAR3	0	226	1	102	0.136	0.311
BBS7	0	226	1	102	0.136	0.311
AZIN1	0	226	1	102	0.136	0.311
ATP13A5	0	226	1	102	0.136	0.311
ATP10D	0	226	1	102	0.136	0.311
ATF6	0	226	1	102	0.136	0.311
ATAD5	0	226	1	102	0.136	0.311
ASPA	0	226	1	102	0.136	0.311
ASIC2	0	226	1	102	0.136	0.311
ASAP1	0	226	1	102	0.136	0.311
ARSG	0	226	1	102	0.136	0.311
ARID1A	0	226	1	102	0.136	0.311
ARHGAP20	0	226	1	102	0.136	0.311
ARHGAP10	0	226	1	102	0.136	0.311
ANO4	0	226	1	102	0.136	0.311
ANKRD26P1	0	226	1	102	0.136	0.311
ANKRD20A9P	0	226	1	102	0.136	0.311
ANKRD20A11P	0	226	1	102	0.136	0.311
ANKRD13C	0	226	1	102	0.136	0.311
AKR1C2	0	226	1	102	0.136	0.311
AKAP13	0	226	1	102	0.136	0.311
ADCY5	0	226	1	102	0.136	0.311
ACTN4	0	226	1	102	0.136	0.311
AC073283.4	0	226	1	102	0.136	0.311
AC007463.2	0	226	1	102	0.136	0.311
ABR	0	226	1	102	0.136	0.311
ABCC5	0	226	1	102	0.136	0.311
ABCB4	0	226	1	102	0.136	0.311
VWA3B	4	226	0	102	0.1764	0.3145
SLBP	4	226	0	102	0.1764	0.3145
IGF2R	4	226	0	102	0.1764	0.3145
DDX11L1	18	226	5	102	0.3147	0.3607
TSNARE1	1	226	1	102	0.5624	0.5259
SLC25A21	1	226	1	102	0.5624	0.5259
RP11-638L3.1	1	226	1	102	0.5624	0.5259
ROCK1P1	1	226	1	102	0.5624	0.5259
RBPJL	1	226	1	102	0.5624	0.5259
PXDNL	1	226	1	102	0.5624	0.5259
NRG3	1	226	1	102	1	0.5259
NBEA	1	226	1	102	0.5624	0.5259
MIR548AZ	1	226	1	102	0.5624	0.5259
LINGO2	1	226	1	102	0.5624	0.5259
LINC00578	1	226	1	102	0.5624	0.5259
LINC00486	1	226	1	102	0.5624	0.5259
KYNU	1	226	1	102	0.5624	0.5259
IGSF11	1	226	1	102	0.5624	0.5259
GPC6	1	226	1	102	0.5624	0.5259
GPC5	1	226	1	102	0.5624	0.5259
CNTN4	1	226	1	102	0.5624	0.5259
ARMC9	1	226	1	102	0.5624	0.5259
ARHGAP42	1	226	1	102	0.5624	0.5259
XYLT1	3	226	0	102	0.2424	0.555
MIR4457	3	226	0	102	0.2424	0.555
CCND1	3	226	0	102	0.2424	0.555
SENP5	2	226	2	102	0.4112	0.591
DDX11L2	2	226	2	102	0.4112	0.591
DDX11L5	5	226	3	102	0.692	0.7076
ZSWIM6	1	226	0	102	0.5011	1
ZNF891	1	226	0	102	0.5011	1
ZNF830	1	226	0	102	0.5011	1
ZNF729	1	226	0	102	0.5011	1
ZNF595	1	226	0	102	0.5011	1
ZNF423	1	226	0	102	0.5011	1
ZNF254	1	226	0	102	0.5011	1
ZNF141	1	226	0	102	0.5011	1
ZMAT4	2	226	0	102	0.3406	1
ZHX2	2	226	0	102	0.3406	1
ZGPAT	1	226	0	102	0.5011	1
ZFPM2	1	226	0	102	0.5011	1
ZDHHC11	1	226	0	102	0.5011	1
ZCCHC24	1	226	0	102	0.5011	1
ZCCHC14	1	226	0	102	0.5011	1
ZC3H12D	1	226	0	102	0.5011	1
ZBTB32	2	226	0	102	0.3406	1
YEATS4	1	226	0	102	0.5011	1
WWOX	1	226	0	102	0.5011	1
WHSC1L1	1	226	0	102	0.5011	1
WDR45B	1	226	0	102	0.5011	1
WBSCR16	1	226	0	102	0.5011	1
WASH7P	1	226	0	102	0.5011	1
WASH5P	1	226	0	102	0.5011	1
WASH2P	1	226	0	102	0.5011	1
WASH1	1	226	0	102	0.5011	1
WASF2	1	226	0	102	0.5011	1
VSTM1	1	226	0	102	0.5011	1
VLDLR-AS1	1	226	0	102	0.5011	1
VIPR2	2	226	0	102	0.3406	1
VEGFC	1	226	0	102	0.5011	1
USH2A	1	226	0	102	0.5011	1
UNC5D	2	226	1	102	0.933	1
UNC5A	1	226	0	102	0.5011	1
UNC45B	1	226	0	102	0.5011	1
UNC13B	1	226	0	102	0.5011	1
ULK4	1	226	0	102	0.5011	1
ULK2	1	226	0	102	0.5011	1
UBE4B	1	226	0	102	0.5011	1
UBE3A	1	226	0	102	0.5011	1
UBE2H	1	226	0	102	0.5011	1
TXLNB	1	226	0	102	0.5011	1
TUSC3	1	226	0	102	0.5011	1
TTYH3	1	226	0	102	0.5011	1
TSGA10IP	1	226	0	102	0.5011	1
TRPM1	1	226	0	102	0.5011	1
TRIO	1	226	0	102	0.5011	1
TRIM48	1	226	0	102	0.5011	1
TRIM2	1	226	0	102	0.5011	1
TRAPPC9	1	226	0	102	0.5011	1
TPTE2	1	226	0	102	0.5011	1
TPCN2	1	226	0	102	0.5011	1
TP53	1	226	0	102	0.5011	1
TOX	1	226	0	102	0.5011	1
TNNT3	1	226	0	102	0.5011	1
TNFRSF9	1	226	0	102	0.5011	1
TNFRSF19	1	226	0	102	0.5011	1
TMEM88B	1	226	0	102	0.5011	1
TMEM217	1	226	0	102	0.5011	1
TMEFF2	1	226	0	102	0.5011	1
TEX14	1	226	0	102	0.5011	1
TENM4	1	226	0	102	0.5011	1
TCF7L1	1	226	0	102	0.5011	1
TCERG1	2	226	0	102	0.3406	1
TBXAS1	1	226	0	102	0.5011	1
TBC1D5	1	226	0	102	0.5011	1
TBC1D2B	1	226	0	102	0.5011	1
TBC1D13	1	226	0	102	0.5011	1
SYNDIG1	1	226	0	102	0.5011	1
SYN3	1	226	0	102	0.5011	1
SWT1	1	226	0	102	0.5011	1
SVEP1	1	226	0	102	0.5011	1
SUGCT	1	226	0	102	0.5011	1
SUDS3	1	226	0	102	0.5011	1
STK10	1	226	0	102	0.5011	1
STEAP2-AS1	1	226	0	102	0.5011	1
STAT1	1	226	0	102	0.5011	1
STARD13	1	226	0	102	0.5011	1
STAR	1	226	0	102	0.5011	1
ST3GAL4	1	226	0	102	0.5011	1
ST18	1	226	0	102	0.5011	1
SRMS	1	226	0	102	0.5011	1
SRGAP2-AS1	1	226	0	102	0.5011	1
SRGAP2	1	226	0	102	0.5011	1
SRCAP	1	226	0	102	0.5011	1
SPRED2	1	226	0	102	0.5011	1
SPG20	1	226	0	102	0.5011	1
SPECC1	1	226	0	102	0.5011	1
SPATS2L	1	226	0	102	0.5011	1
SP3	1	226	0	102	0.5011	1
SOX5	2	226	0	102	0.3406	1
SORCS3	1	226	0	102	0.5011	1
SORCS1	1	226	0	102	0.5011	1
SNTG2	2	226	0	102	0.3406	1
SNTG1	1	226	0	102	0.5011	1
SND1	2	226	0	102	0.3406	1
SMYD3	1	226	0	102	0.5011	1
SMARCC1	1	226	0	102	0.5011	1
SMAD9	1	226	0	102	0.5011	1
SLMAP	1	226	0	102	0.5011	1
SLCO3A1	1	226	0	102	0.5011	1
SLC9A7P1	1	226	0	102	0.5011	1
SLC9A4	1	226	0	102	0.5011	1
SLC9A3	1	226	0	102	0.5011	1
SLC8A1-AS1	1	226	0	102	0.5011	1
SLC6A6	1	226	0	102	0.5011	1
SLC6A12	1	226	0	102	0.5011	1
SLC35F1	1	226	0	102	0.5011	1
SLC12A7	2	226	0	102	0.3406	1
SKINTL	1	226	0	102	0.5011	1
SIM1	1	226	0	102	0.5011	1
SIDT1	1	226	0	102	0.5011	1
SHROOM3	1	226	0	102	0.5011	1
SHISA9	1	226	0	102	0.5011	1
SHISA6	1	226	0	102	0.5011	1
SHANK2	2	226	0	102	0.3406	1
SH2D4A	1	226	0	102	0.5011	1
SH2B3	1	226	0	102	0.5011	1
SGOL2	1	226	0	102	0.5011	1
SF3B1	1	226	0	102	0.5011	1
SEL1L3	1	226	0	102	0.5011	1
SCFD2	2	226	0	102	0.3406	1
SASH1	1	226	0	102	0.5011	1
SAR1A	1	226	0	102	0.5011	1
SAFB	1	226	0	102	0.5011	1
RUFY1	1	226	0	102	0.5011	1
RSRC1	1	226	0	102	0.5011	1
RPSAP52	1	226	0	102	0.5011	1
RPS6KA5	1	226	0	102	0.5011	1
RPL23AP53	2	226	0	102	0.3406	1
RP1-207H1.3	1	226	0	102	0.5011	1
RP11-707A18.1	1	226	0	102	0.5011	1
RP11-638F5.1	1	226	0	102	0.5011	1
RP11-569G13.2	1	226	0	102	0.5011	1
RP11-404O13.1	1	226	0	102	0.5011	1
RP11-3B12.2	1	226	0	102	0.5011	1
RP11-344E13.3	1	226	0	102	0.5011	1
RP11-14D22.5	1	226	0	102	0.5011	1
ROR1	1	226	0	102	0.5011	1
RNF220	1	226	0	102	0.5011	1
RNF212	1	226	0	102	0.5011	1
RNF2	1	226	0	102	0.5011	1
RIMBP2	1	226	0	102	0.5011	1
RICTOR	1	226	0	102	0.5011	1
RCSD1	1	226	0	102	0.5011	1
RCAN2	1	226	0	102	0.5011	1
RBFOX3	1	226	0	102	0.5011	1
RASA3	1	226	0	102	0.5011	1
RAPGEF6	2	226	0	102	0.3406	1
RAPGEF1	1	226	0	102	0.5011	1
RAI1	1	226	0	102	0.5011	1
RAD51B	1	226	0	102	0.5011	1
PRKACA	1	226	0	102	0.5011	1
PRKAA2	1	226	0	102	0.5011	1
PRIM2	2	226	0	102	0.3406	1
PRG1	1	226	0	102	0.5011	1
PREX2	2	226	0	102	0.3406	1
PRDM6	1	226	0	102	0.5011	1
PPIL6	1	226	0	102	0.5011	1
PPIEL	1	226	0	102	0.5011	1
PPFIA1	1	226	0	102	0.5011	1
PPAP2A	1	226	0	102	0.5011	1
POTEM	1	226	0	102	0.5011	1
POTEH	1	226	0	102	0.5011	1
POTEG	1	226	0	102	0.5011	1
PLXNB2	2	226	0	102	0.3406	1
PLIN4	1	226	0	102	0.5011	1
PIP4K2C	1	226	0	102	0.5011	1
PIK3C2G	1	226	0	102	0.5011	1
PEPD	1	226	0	102	0.5011	1
PDZRN4	1	226	0	102	0.5011	1
PDGFRA	1	226	0	102	0.5011	1
PDE7A	1	226	0	102	0.5011	1
PDE1C	1	226	0	102	0.5011	1
PCSK6	1	226	0	102	0.5011	1
PCLO	1	226	0	102	0.5011	1
PCDH9	1	226	0	102	0.5011	1
PAXIP1-AS2	1	226	0	102	0.5011	1
PAXBP1	1	226	0	102	0.5011	1
PATZ1	1	226	0	102	0.5011	1
PARP12	1	226	0	102	0.5011	1
PAPPA2	1	226	0	102	0.5011	1
PAN3	1	226	0	102	0.5011	1
PACS1	1	226	0	102	0.5011	1
PABPC3	1	226	0	102	0.5011	1
P4HB	1	226	0	102	0.5011	1
OSTN	1	226	0	102	0.5011	1
OSTM1	1	226	0	102	0.5011	1
OSCP1	1	226	0	102	0.5011	1
ORAOV1	1	226	0	102	0.5011	1
OR4F5	1	226	0	102	0.5011	1
OR4F4	1	226	0	102	0.5011	1
OR4F21	2	226	0	102	0.3406	1
OR4F16	1	226	0	102	0.5011	1
OR14I1	1	226	0	102	0.5011	1
NUP205	1	226	0	102	0.5011	1
NUB1	1	226	0	102	0.5011	1
NTN1	1	226	0	102	0.5011	1
NTM	1	226	0	102	0.5011	1
NRXN3	1	226	0	102	0.5011	1
NRXN1	1	226	0	102	0.5011	1
NR3C2	1	226	0	102	0.5011	1
NPR2	1	226	0	102	0.5011	1
NPHS1	1	226	0	102	0.5011	1
NOTCH2	1	226	0	102	0.5011	1
NOP58	1	226	0	102	0.5011	1
NOL9	1	226	0	102	0.5011	1
NNT-AS1	1	226	0	102	0.5011	1
NLRP5	1	226	0	102	0.5011	1
NKAIN2	2	226	0	102	0.3406	1
NIPBL	1	226	0	102	0.5011	1
NECAB1	2	226	0	102	0.3406	1
NCL	1	226	0	102	0.5011	1
NCAM2	1	226	0	102	0.5011	1
NBPF22P	1	226	0	102	0.5011	1
NBPF20	1	226	0	102	0.5011	1
NACC2	1	226	0	102	0.5011	1
MYOCD	2	226	0	102	0.3406	1
MUC4	1	226	0	102	0.5011	1
MTG2	1	226	0	102	0.5011	1
MRPL20	1	226	0	102	0.5011	1
MRPL1	1	226	0	102	0.5011	1
MROH2A	1	226	0	102	0.5011	1
MRGPRD	1	226	0	102	0.5011	1
MOSPD3	1	226	0	102	0.5011	1
MON2	1	226	0	102	0.5011	1
MOB2	1	226	0	102	0.5011	1
MIR6859-1	2	226	0	102	0.3406	1
MIR5684	1	226	0	102	0.5011	1
MIR548I4	1	226	0	102	0.5011	1
MIR4435-1HG	1	226	0	102	0.5011	1
MIR1273H	1	226	0	102	0.5011	1
MIER1	1	226	0	102	0.5011	1
MGME1	1	226	0	102	0.5011	1
MGAT4A	1	226	0	102	0.5011	1
MBTD1	1	226	0	102	0.5011	1
MB21D2	2	226	0	102	0.3406	1
MAT2B	1	226	0	102	0.5011	1
MAPK9	1	226	0	102	0.5011	1
MAP3K13	1	226	0	102	0.5011	1
MAP2K3	2	226	0	102	0.3406	1
MACF1	1	226	0	102	0.5011	1
LYPD6B	1	226	0	102	0.5011	1
LYN	1	226	0	102	0.5011	1
LSM8	2	226	0	102	0.3406	1
LRSAM1	1	226	0	102	0.5011	1
LRRC4C	1	226	0	102	0.5011	1
LRRC28	1	226	0	102	0.5011	1
LRPPRC	1	226	0	102	0.5011	1
LRP2	1	226	0	102	0.5011	1
LPP	1	226	0	102	0.5011	1
LOC653653	1	226	0	102	0.5011	1
LOC653486	2	226	0	102	0.3406	1
LOC339862	1	226	0	102	0.5011	1
LOC339010	1	226	0	102	0.5011	1
LOC286186	1	226	0	102	0.5011	1
LOC285692	1	226	0	102	0.5011	1
LOC100507387	1	226	0	102	0.5011	1
LOC100507217	1	226	0	102	0.5011	1
LOC100288974	1	226	0	102	0.5011	1
LOC100288778	1	226	0	102	0.5011	1
LMLN	1	226	0	102	0.5011	1
LMF1	1	226	0	102	0.5011	1
LINGO1	1	226	0	102	0.5011	1
LINC00971	1	226	0	102	0.5011	1
LINC00922	1	226	0	102	0.5011	1
LINC00862	1	226	0	102	0.5011	1
LINC00618	1	226	0	102	0.5011	1
LINC00575	1	226	0	102	0.5011	1
LINC00511	1	226	0	102	0.5011	1
LINC00506	1	226	0	102	0.5011	1
LINC00410	1	226	0	102	0.5011	1
LINC00266-1	3	226	1	102	0.791	1
LIMK1	1	226	0	102	0.5011	1
LHPP	1	226	0	102	0.5011	1
LETM2	1	226	0	102	0.5011	1
LEKR1	1	226	0	102	0.5011	1
LAMA5	1	226	0	102	0.5011	1
L3MBTL4	1	226	0	102	0.5011	1
KTN1	1	226	0	102	0.5011	1
KSR1	2	226	0	102	0.3406	1
KRT18P55	1	226	0	102	0.5011	1
KLHDC1	1	226	0	102	0.5011	1
KIF3B	1	226	0	102	0.5011	1
KIAA1671	1	226	0	102	0.5011	1
KIAA1430	1	226	0	102	0.5011	1
KDM8	1	226	0	102	0.5011	1
KDELR2	1	226	0	102	0.5011	1
KCNH5	1	226	0	102	0.5011	1
KANSL3	2	226	0	102	0.3406	1
JPH1	1	226	0	102	0.5011	1
JAKMIP1	1	226	0	102	0.5011	1
IRF2	1	226	0	102	0.5011	1
IQUB	1	226	0	102	0.5011	1
IQSEC3	1	226	0	102	0.5011	1
IQCJ-SCHIP1	2	226	0	102	0.3406	1
IPCEF1	1	226	0	102	0.5011	1
INTS4	1	226	0	102	0.5011	1
INPP4B	1	226	0	102	0.5011	1
INO80D	1	226	0	102	0.5011	1
IGHMBP2	1	226	0	102	0.5011	1
IGFN1	1	226	0	102	0.5011	1
IDH3A	1	226	0	102	0.5011	1
HTR3D	1	226	0	102	0.5011	1
HS3ST2	1	226	0	102	0.5011	1
HMGA2	1	226	0	102	0.5011	1
HMG20B	1	226	0	102	0.5011	1
HIATL2	1	226	0	102	0.5011	1
HIATL1	1	226	0	102	0.5011	1
HFM1	2	226	0	102	0.3406	1
HCN1	1	226	0	102	0.5011	1
GSK3B	1	226	0	102	0.5011	1
GSG1L	1	226	0	102	0.5011	1
GSAP	1	226	0	102	0.5011	1
GRM7	1	226	0	102	0.5011	1
GRIK2	1	226	0	102	0.5011	1
GPX5	1	226	0	102	0.5011	1
GPHN	1	226	0	102	0.5011	1
GOLGA8CP	1	226	0	102	0.5011	1
GNAT1	1	226	0	102	0.5011	1
GMDS	1	226	0	102	0.5011	1
GLP2R	1	226	0	102	0.5011	1
GLIS3	1	226	0	102	0.5011	1
GGT1	1	226	0	102	0.5011	1
GGNBP2	1	226	0	102	0.5011	1
GGH	1	226	0	102	0.5011	1
GGACT	1	226	0	102	0.5011	1
GANC	1	226	0	102	0.5011	1
FYB	1	226	0	102	0.5011	1
FSTL4	1	226	0	102	0.5011	1
FST	1	226	0	102	0.5011	1
FRRS1	1	226	0	102	0.5011	1
FREM1	1	226	0	102	0.5011	1
FOCAD	2	226	0	102	0.3406	1
FN1	2	226	0	102	0.3406	1
FLJ46284	1	226	0	102	0.5011	1
FLJ43681	1	226	0	102	0.5011	1
FLJ36000	1	226	0	102	0.5011	1
FLJ20518	1	226	0	102	0.5011	1
FGGY	2	226	0	102	0.3406	1
FGF4	2	226	0	102	0.3406	1
FDPS	1	226	0	102	0.5011	1
FCHO2	1	226	0	102	0.5011	1
FBXO15	1	226	0	102	0.5011	1
FAT3	1	226	0	102	0.5011	1
FAR2P1	1	226	0	102	0.5011	1
FAM95B1	1	226	0	102	0.5011	1
FAM92A1	1	226	0	102	0.5011	1
FAM35DP	1	226	0	102	0.5011	1
FAM35BP	1	226	0	102	0.5011	1
FAM231A	1	226	0	102	0.5011	1
FAM157B	2	226	0	102	0.3406	1
FAM157A	5	226	2	102	0.884	1
FAM13B	1	226	0	102	0.5011	1
FAM138E	1	226	0	102	0.5011	1
FAM138C	1	226	0	102	0.5011	1
FAM138B	1	226	0	102	0.5011	1
FAM138A	1	226	0	102	0.5011	1
FAM114A1	1	226	0	102	0.5011	1
EYA4	2	226	1	102	0.933	1
ETV2	1	226	0	102	0.5011	1
ESRRG	1	226	0	102	0.5011	1
ERI3	1	226	0	102	0.5011	1
ERBB4	1	226	0	102	0.5011	1
EPS8	2	226	0	102	0.3406	1
EPN2	1	226	0	102	0.5011	1
ENG	1	226	0	102	0.5011	1
EMILIN2	1	226	0	102	0.5011	1
ELOVL6	1	226	0	102	0.5011	1
ELAVL2	1	226	0	102	0.5011	1
EIF4A3	1	226	0	102	0.5011	1
EFR3A	1	226	0	102	0.5011	1
EFCAB5	1	226	0	102	0.5011	1
EEPD1	1	226	0	102	0.5011	1
EEF2K	1	226	0	102	0.5011	1
EDIL3	1	226	0	102	0.5011	1
EDF1	1	226	0	102	0.5011	1
EBF1	1	226	0	102	0.5011	1
DYX1C1	1	226	0	102	0.5011	1
DUSP22	1	226	0	102	0.5011	1
DUS2	1	226	0	102	0.5011	1
DPP10	1	226	0	102	0.5011	1
DOCK9	1	226	0	102	0.5011	1
DMRT1	1	226	0	102	0.5011	1
DIS3L2	1	226	0	102	0.5011	1
DIRC3	1	226	0	102	0.5011	1
DIAPH1	1	226	0	102	0.5011	1
DHX32	1	226	0	102	0.5011	1
DENND1A	1	226	0	102	0.5011	1
DEFB4B	1	226	0	102	0.5011	1
DEFB4A	1	226	0	102	0.5011	1
DDX6	1	226	0	102	0.5011	1
DDX11L9	6	226	2	102	0.706	1
DCT	1	226	0	102	0.5011	1
DCLK1	1	226	0	102	0.5011	1
DAPK1	1	226	0	102	0.5011	1
CYP4F11	1	226	0	102	0.5011	1
CTNND2	2	226	0	102	0.3406	1
CTBP2	1	226	0	102	0.5011	1
CROCCP2	1	226	0	102	0.5011	1
COX7A2	1	226	0	102	0.5011	1
COPS3	1	226	0	102	0.5011	1
COL5A1	1	226	0	102	0.5011	1
COL4A1	1	226	0	102	0.5011	1
COL23A1	1	226	0	102	0.5011	1
COL20A1	1	226	0	102	0.5011	1
COL15A1	1	226	0	102	0.5011	1
COG5	1	226	0	102	0.5011	1
COA1	1	226	0	102	0.5011	1
CNTNAP4	2	226	0	102	0.3406	1
CNTNAP2	1	226	0	102	0.5011	1
CNTN6	1	226	0	102	0.5011	1
CNTN5	1	226	0	102	0.5011	1
CNBD2	1	226	0	102	0.5011	1
CMSS1	1	226	0	102	0.5011	1
CLUL1	1	226	0	102	0.5011	1
CLTCL1	1	226	0	102	0.5011	1
CLOCK	1	226	0	102	0.5011	1
CLASP2	1	226	0	102	0.5011	1
CHST11	1	226	0	102	0.5011	1
CHRNA6	1	226	0	102	0.5011	1
CHD9	1	226	0	102	0.5011	1
CERS3	1	226	0	102	0.5011	1
CENPC	1	226	0	102	0.5011	1
CELSR1	1	226	0	102	0.5011	1
CELA3A	1	226	0	102	0.5011	1
CDH8	1	226	0	102	0.5011	1
CDH6	1	226	0	102	0.5011	1
CDH4	1	226	0	102	0.5011	1
CD163L1	1	226	0	102	0.5011	1
CD163	1	226	0	102	0.5011	1
CCDC91	1	226	0	102	0.5011	1
CCDC64	1	226	0	102	0.5011	1
CCDC178	1	226	0	102	0.5011	1
CCDC144CP	2	226	0	102	0.3406	1
CCDC144B	2	226	0	102	0.3406	1
CCDC144A	1	226	0	102	0.5011	1
CCDC132	1	226	0	102	0.5011	1
CBFA2T2	1	226	0	102	0.5011	1
CARM1	1	226	0	102	0.5011	1
CAP2	1	226	0	102	0.5011	1
CAMK2D	1	226	0	102	0.5011	1
CALCOCO2	1	226	0	102	0.5011	1
CADPS	1	226	0	102	0.5011	1
CACNA2D4	1	226	0	102	0.5011	1
CACNA1D	1	226	0	102	0.5011	1
CABIN1	1	226	0	102	0.5011	1
CAAP1	1	226	0	102	0.5011	1
C9orf53	1	226	0	102	0.5011	1
C8orf87	1	226	0	102	0.5011	1
C8orf46	1	226	0	102	0.5011	1
C7orf57	1	226	0	102	0.5011	1
C7orf50	1	226	0	102	0.5011	1
C6orf106	1	226	0	102	0.5011	1
C5orf64	1	226	0	102	0.5011	1
C3P1	1	226	0	102	0.5011	1
C2CD4A	1	226	0	102	0.5011	1
C21orf58	1	226	0	102	0.5011	1
C20orf62	1	226	0	102	0.5011	1
C20orf195	1	226	0	102	0.5011	1
C19orf44	1	226	0	102	0.5011	1
C16orf82	1	226	0	102	0.5011	1
C15orf57	1	226	0	102	0.5011	1
C15orf41	1	226	0	102	0.5011	1
BTRC	1	226	0	102	0.5011	1
BTBD11	1	226	0	102	0.5011	1
BSPRY	1	226	0	102	0.5011	1
BRWD1	1	226	0	102	0.5011	1
BOD1L2	1	226	0	102	0.5011	1
BNIPL	1	226	0	102	0.5011	1
BMP6	1	226	0	102	0.5011	1
BCAS3	2	226	0	102	0.3406	1
BBS5	1	226	0	102	0.5011	1
BAX	1	226	0	102	0.5011	1
BANK1	1	226	0	102	0.5011	1
AXIN1	1	226	0	102	0.5011	1
ATXN7L1	1	226	0	102	0.5011	1
ATP8B5P	1	226	0	102	0.5011	1
ATP11B	2	226	0	102	0.3406	1
ATF7IP2	1	226	0	102	0.5011	1
ASB18	1	226	0	102	0.5011	1
ARSA	1	226	0	102	0.5011	1
ARPP21	1	226	0	102	0.5011	1
ARNT2	1	226	0	102	0.5011	1
ARMC4	1	226	0	102	0.5011	1
ARL8B	1	226	0	102	0.5011	1
ARID1B	1	226	0	102	0.5011	1
ARHGEF37	1	226	0	102	0.5011	1
ARHGEF12	1	226	0	102	0.5011	1
ARHGAP32	1	226	0	102	0.5011	1
APLNR	1	226	0	102	0.5011	1
APBA2	1	226	0	102	0.5011	1
ANO1	1	226	0	102	0.5011	1
ANKRD30BL	5	226	2	102	0.884	1
ANKRD12	1	226	0	102	0.5011	1
ANKRD11	1	226	0	102	0.5011	1
ANKHD1	1	226	0	102	0.5011	1
AHI1	1	226	0	102	0.5011	1
AGPAT6	1	226	0	102	0.5011	1
AGO1	1	226	0	102	0.5011	1
AGK	1	226	0	102	0.5011	1
AGBL4	1	226	0	102	0.5011	1
AFF3	1	226	0	102	0.5011	1
ADTRP	1	226	0	102	0.5011	1
ADRA1D	1	226	0	102	0.5011	1
ADK	1	226	0	102	0.5011	1
ADCY9	1	226	0	102	0.5011	1
ADCY2	1	226	0	102	0.5011	1
ADAMTS12	1	226	0	102	0.5011	1
ADAM9	2	226	0	102	0.3406	1
ADAM32	1	226	0	102	0.5011	1
ACTA2	1	226	0	102	0.5011	1
ACOT7	1	226	0	102	0.5011	1
ACACA	1	226	0	102	0.5011	1
AC096559.1	1	226	0	102	0.5011	1
AC009264.1	1	226	0	102	0.5011	1
AC007880.1	1	226	0	102	0.5011	1
AC007740.1	1	226	0	102	0.5011	1
ABI2	1	226	0	102	0.5011	1
ABCC10	1	226	0	102	0.5011	1
ABCA13	1	226	0	102	0.5011	1
DEC1	1	226	0	102	0.5011	1
